# Supplementary material for: N-(1-Naphth­yl)-10H-9-oxa-1,3-diaza­anthracen-4-amine
Source: Acta Crystallogr Sect E Struct Rep Online. 2009 Feb 13;65(Pt 3):o523–4. doi: 10.1107/S1600536809004693 (PMC2968620; doi:10.1107/S1600536809004693)
Supplement: Supplementary file 2 [file e-65-0o523-Isup2.hkl]

# 
# h,k,l, Fc-squared, Fo-squared, sigma(Fo-squared) and status flag 
# 
data_I
_shelx_title ' co3m in Pbca  (100K)' 
_shelx_refln_list_code          4 
_shelx_F_calc_maximum      280.09 
_exptl_crystal_F_000      1360.00 
_reflns_d_resolution_high  0.7107 
 
loop_ 
 _symmetry_equiv_pos_as_xyz 
 'x, y, z' 
 '-x+1/2, -y, z+1/2' 
 '-x, y+1/2, -z+1/2' 
 'x+1/2, -y+1/2, -z' 
 '-x, -y, -z' 
 'x-1/2, y, -z-1/2' 
 'x, -y-1/2, z-1/2' 
 '-x-1/2, y-1/2, z' 
 
_cell_length_a    13.2762 
_cell_length_b     8.8700 
_cell_length_c    27.1997 
_cell_angle_alpha  90.000 
_cell_angle_beta   90.000 
_cell_angle_gamma  90.000 
 
_shelx_F_squared_multiplier     1.000 
 
loop_ 
 _refln_index_h 
 _refln_index_k 
 _refln_index_l 
 _refln_F_squared_calc 
 _refln_F_squared_meas 
 _refln_F_squared_sigma 
 _refln_observed_status 
   2   0   0    25947.42    26146.62    541.27 o 
   4   0   0    56741.61    59655.30   1225.28 o 
   6   0   0     7850.78     8030.47    160.71 o 
   8   0   0        1.20       11.24      6.96 o 
  10   0   0     1627.12     1455.87     41.44 o 
  12   0   0      840.07      745.21     28.87 o 
  14   0   0       93.76       74.52     12.27 o 
  16   0   0      460.18      560.29     35.16 o 
  18   0   0      552.00      771.33     37.50 o 
   2   1   0     3420.05     3611.77     54.68 o 
   4   1   0    78451.82    79778.83   1024.61 o 
   6   1   0       21.28       21.72      3.75 o 
   8   1   0     3444.48     3698.73     57.84 o 
  10   1   0       49.71       31.84      5.46 o 
  12   1   0     1711.17     1555.88     32.66 o 
  14   1   0      145.50       98.45     12.89 o 
  16   1   0        9.64       11.61      7.81 o 
  18   1   0        6.52       12.46      9.62 o 
   0   2   0     3059.18     3114.98     67.54 o 
   2   2   0      558.20      497.81     10.86 o 
   4   2   0     3229.49     3280.55     46.10 o 
   6   2   0     1726.85     1754.84     23.91 o 
   8   2   0     7195.11     7502.44     95.36 o 
  10   2   0      218.84      224.97     11.83 o 
  12   2   0      680.98      712.97     21.47 o 
  14   2   0      569.33      491.81     19.08 o 
  16   2   0      243.04      229.82     15.43 o 
  18   2   0        2.95       -0.83      9.16 o 
   2   3   0       82.79       86.86      7.99 o 
   4   3   0     1616.43     1666.82     29.51 o 
   6   3   0      332.36      343.30     14.16 o 
   8   3   0       23.27       18.38      3.08 o 
  10   3   0      210.66      225.94     10.90 o 
  12   3   0      105.15       89.56      8.67 o 
  14   3   0       23.67       24.31      7.56 o 
  16   3   0      407.48      492.05     28.97 o 
  18   3   0       41.42       31.86     17.06 o 
   0   4   0    17125.71    17817.57    360.33 o 
   2   4   0      739.71      784.01     52.42 o 
   4   4   0     1496.67     1673.97     31.12 o 
   6   4   0      748.51      772.15     15.83 o 
   8   4   0       40.11       44.00      6.00 o 
  10   4   0      579.06      538.09     22.37 o 
  12   4   0      396.73      375.05     73.02 o 
  14   4   0      969.31      926.82     36.18 o 
  16   4   0      156.68      136.93     18.48 o 
   2   5   0     6285.14     6562.96    116.48 o 
   4   5   0      225.74      228.64     10.93 o 
   6   5   0      468.23      524.62     12.71 o 
   8   5   0     1782.89     1718.45     33.90 o 
  10   5   0       18.55       25.96     11.66 o 
  12   5   0      123.66      158.35     28.56 o 
  14   5   0      535.67      564.76     52.06 o 
  16   5   0       85.93       49.02     14.22 o 
   0   6   0     1249.82     1179.32     63.48 o 
   2   6   0      862.93      927.27     23.33 o 
   4   6   0      453.71      495.43     15.96 o 
   6   6   0     3727.46     3818.01     65.42 o 
   8   6   0      273.76      271.53     14.30 o 
  10   6   0     2346.56     2216.91     52.76 o 
  12   6   0     1343.41     1397.98     79.62 o 
  14   6   0       86.06       63.89     24.78 o 
  16   6   0      121.52       93.58     34.04 o 
   2   7   0      122.14      115.45     10.14 o 
   4   7   0     1817.75     1790.84     55.07 o 
   6   7   0      348.42      414.94     19.44 o 
   8   7   0      933.93      977.45     40.39 o 
  10   7   0      823.17      930.63     29.33 o 
  12   7   0      154.69      105.27     33.43 o 
  14   7   0        6.37       -4.34     21.16 o 
   0   8   0      993.19      953.09     37.97 o 
   2   8   0        4.10       17.15      7.30 o 
   4   8   0       25.59       13.44      6.47 o 
   6   8   0       23.92       25.29     18.39 o 
   8   8   0       50.81       43.92     23.09 o 
  10   8   0     1664.82     1709.49     44.44 o 
  12   8   0      558.26      614.40     38.00 o 
   2   9   0      805.76      729.08     24.87 o 
   4   9   0       57.31       72.89     10.87 o 
   6   9   0       23.36       20.28      9.94 o 
   8   9   0        1.47       -3.09     12.17 o 
  10   9   0      396.63      418.24     48.44 o 
  12   9   0       20.70        7.08     22.61 o 
   0  10   0       84.84       57.68     15.99 o 
   2  10   0      448.43      455.70     21.63 o 
   4  10   0       18.39       23.16      9.90 o 
   6  10   0      267.80      249.13     27.41 o 
   8  10   0      204.24      202.40     27.72 o 
  10  10   0      896.68     1041.42     76.04 o 
   2  11   0      193.47      209.30     20.77 o 
   4  11   0        6.17       12.31     18.91 o 
   6  11   0     1184.85     1398.47     60.97 o 
   8  11   0        1.60       -9.18     16.58 o 
   0  12   0      872.06      957.66     71.77 o 
   2  12   0     1167.46     1279.86     57.69 o 
   4  12   0       49.40       -3.94     25.91 o 
   1   1   1    11780.61    11492.75    238.97 o 
   2   1   1     1082.52     1112.63     12.52 o 
   3   1   1     2522.88     2575.78     27.31 o 
   4   1   1      202.83      178.11      4.29 o 
   5   1   1     4856.67     5289.62     50.56 o 
   6   1   1    12222.80    13919.82    125.08 o 
   7   1   1       10.70       13.24      2.48 o 
   8   1   1     1297.67     1455.11     19.18 o 
   9   1   1     1173.53     1224.17     17.51 o 
  10   1   1      650.39      674.24     12.43 o 
  11   1   1      171.92      179.69      8.62 o 
  12   1   1      268.31      232.20      9.77 o 
  13   1   1      170.01      160.92      7.72 o 
  14   1   1       85.51       63.02      5.92 o 
  15   1   1       56.92       39.97      6.37 o 
  16   1   1       76.60       90.02      7.79 o 
  17   1   1      103.28      123.19     10.99 o 
  18   1   1       46.14       55.23      8.35 o 
   0   2   1     4520.08     4416.06     65.43 o 
   1   2   1     7027.40     7286.75     93.89 o 
   2   2   1     1028.04     1047.01     14.23 o 
   3   2   1      690.01      758.86     10.08 o 
   4   2   1      114.91      109.59      3.67 o 
   5   2   1     4239.43     4478.08     38.77 o 
   6   2   1        4.27        6.11      1.72 o 
   7   2   1      303.55      353.21      7.48 o 
   8   2   1      681.68      739.87     10.35 o 
   9   2   1     1806.65     1841.77     24.53 o 
  10   2   1      538.51      534.29     11.17 o 
  11   2   1       14.09       17.25      3.94 o 
  12   2   1      196.45      183.87      7.81 o 
  13   2   1       29.16       21.59      4.99 o 
  14   2   1       86.43       70.42      6.68 o 
  15   2   1        2.91        8.57      4.94 o 
  16   2   1        9.21       16.29      6.21 o 
  17   2   1        4.01        3.61      5.90 o 
  18   2   1       53.62       52.08      8.61 o 
   1   3   1      217.89      199.31      6.30 o 
   2   3   1      153.36      147.36      6.72 o 
   3   3   1      112.36      135.54      4.41 o 
   4   3   1      336.15      376.80      7.46 o 
   5   3   1      551.41      704.81      8.82 o 
   6   3   1     4567.43     4855.70     44.68 o 
   7   3   1      600.29      746.50      9.54 o 
   8   3   1       34.09       36.16      2.47 o 
   9   3   1     2791.26     2895.32     31.28 o 
  10   3   1     3075.04     3287.05     39.30 o 
  11   3   1        2.03       -2.48      3.56 o 
  12   3   1      208.41      200.30      8.09 o 
  13   3   1      674.09      675.58     14.94 o 
  14   3   1        0.92       -1.03      6.57 o 
  15   3   1      118.27      122.43     11.51 o 
  16   3   1        2.31       12.83      8.40 o 
  17   3   1       20.53       27.59      9.61 o 
  18   3   1       76.83       78.25     14.36 o 
   0   4   1     2440.40     2711.52     45.71 o 
   1   4   1     1931.55     1917.01     24.40 o 
   2   4   1      280.74      327.34      9.97 o 
   3   4   1     1060.51     1138.34     17.61 o 
   4   4   1       95.29       89.16      4.64 o 
   5   4   1      293.98      314.37      7.69 o 
   6   4   1      591.34      669.56     10.03 o 
   7   4   1       47.27       57.18      3.62 o 
   8   4   1      888.35      867.03     14.26 o 
   9   4   1       15.55       17.12      4.49 o 
  10   4   1     4641.11     4657.93     71.94 o 
  11   4   1       11.67       17.73      8.67 o 
  12   4   1       16.07       14.75      7.67 o 
  13   4   1      349.61      345.02     14.82 o 
  14   4   1        6.33        5.25      7.40 o 
  15   4   1       22.21       30.70      8.63 o 
  16   4   1      223.61      230.11     24.11 o 
  17   4   1      222.71      197.71     15.58 o 
   1   5   1      888.62      947.89     15.59 o 
   2   5   1      728.03      856.19     16.91 o 
   3   5   1      140.07      142.12      8.40 o 
   4   5   1      770.41      791.32     13.82 o 
   5   5   1     1462.44     1508.06     21.49 o 
   6   5   1       30.05       39.05      3.19 o 
   7   5   1        7.19       10.98      2.89 o 
   8   5   1       23.59       16.98      3.81 o 
   9   5   1       98.68       91.91      6.29 o 
  10   5   1     1461.43     1500.19     29.95 o 
  11   5   1       14.08       18.10      8.29 o 
  12   5   1      181.84      181.81     17.82 o 
  13   5   1      183.09      153.41     21.48 o 
  14   5   1      613.77      612.01     36.80 o 
  15   5   1       95.13      102.79     48.56 o 
  16   5   1        6.12        6.78      8.75 o 
  17   5   1        7.88       11.78      9.79 o 
   0   6   1        0.44        2.60      4.50 o 
   1   6   1     1152.69     1163.43     19.00 o 
   2   6   1      346.02      337.55      9.55 o 
   3   6   1      189.37      216.09     10.18 o 
   4   6   1        3.02        2.81      3.09 o 
   5   6   1      728.12      717.30     14.02 o 
   6   6   1       50.06       57.26      5.08 o 
   7   6   1      319.78      339.24     10.18 o 
   8   6   1     1599.14     1581.95     26.46 o 
   9   6   1     3158.91     3184.04     45.75 o 
  10   6   1       26.04       35.59      7.32 o 
  11   6   1      947.57      886.49     28.07 o 
  12   6   1       10.11       19.87     11.10 o 
  13   6   1        8.91        6.00     14.13 o 
  14   6   1      154.87      148.17     23.22 o 
  15   6   1       20.40       36.31     18.00 o 
  16   6   1        8.60       23.03     19.68 o 
   1   7   1       67.37       65.46      6.39 o 
   2   7   1     1289.69     1366.29     22.44 o 
   3   7   1        3.19        2.96      3.72 o 
   4   7   1     3029.12     3101.28     43.23 o 
   5   7   1       36.62       27.42      6.40 o 
   6   7   1        2.58        1.86      4.83 o 
   7   7   1       23.68       20.01      7.65 o 
   8   7   1      119.53      110.62     11.89 o 
   9   7   1        0.43        0.59      5.10 o 
  10   7   1      232.73      230.55     10.99 o 
  11   7   1        1.28        2.59      6.64 o 
  12   7   1      139.72      117.99     14.27 o 
  13   7   1        9.95       -5.97     11.75 o 
  14   7   1       21.65       43.14     18.19 o 
  15   7   1       24.10       15.93     25.18 o 
   0   8   1      141.02      109.75     11.92 o 
   1   8   1      101.81       84.57      7.23 o 
   2   8   1       57.82       43.81      5.84 o 
   3   8   1      163.31      118.82      7.98 o 
   4   8   1      357.74      319.63     12.57 o 
   5   8   1       64.28       65.33      7.24 o 
   6   8   1      138.37      125.71     10.53 o 
   7   8   1        0.30       -0.94      7.26 o 
   8   8   1      101.50       99.00     12.15 o 
   9   8   1       35.28       29.80     12.80 o 
  10   8   1     1072.00     1100.26     31.39 o 
  11   8   1        3.43        4.38     10.99 o 
  12   8   1       50.64       51.82     15.38 o 
  13   8   1       37.83       44.96     19.20 o 
  14   8   1       77.00       32.35     29.13 o 
   1   9   1       70.51       51.25      6.89 o 
   2   9   1      587.04      576.10     26.94 o 
   3   9   1       35.63       17.76      5.83 o 
   4   9   1      229.52      206.05     11.32 o 
   5   9   1       48.83       48.67      7.08 o 
   6   9   1      161.71      154.76     11.85 o 
   7   9   1        1.50        7.25      8.62 o 
   8   9   1      155.39      168.25     15.70 o 
   9   9   1       10.13       -5.20     11.05 o 
  10   9   1        1.09        7.48     12.22 o 
  11   9   1        0.55       -2.22     12.42 o 
  12   9   1        7.38       -0.41     17.77 o 
   0  10   1      634.28      537.29     23.67 o 
   1  10   1       28.11       17.15      6.42 o 
   2  10   1        1.96        0.26      5.86 o 
   3  10   1       96.52       99.11      9.19 o 
   4  10   1       68.41       68.13      8.28 o 
   5  10   1      185.24      164.65     14.11 o 
   6  10   1        5.12       14.77      8.70 o 
   7  10   1        1.64        4.54      8.60 o 
   8  10   1        0.99       -3.24     10.00 o 
   9  10   1        4.40        6.10     16.98 o 
  10  10   1       13.77       15.59     18.58 o 
  11  10   1      249.33      322.09     48.76 o 
   1  11   1       19.49       25.48      9.24 o 
   2  11   1      304.57      299.12     14.94 o 
   3  11   1       62.88       50.96      9.54 o 
   4  11   1       23.16       22.15     10.82 o 
   5  11   1        2.80       -1.06     10.68 o 
   6  11   1      101.39      110.83     17.73 o 
   7  11   1        3.33       -1.30     11.62 o 
   8  11   1       18.21       23.11     13.28 o 
   0  12   1      384.54      461.92     36.72 o 
   1  12   1       55.93       85.83     22.11 o 
   2  12   1      236.39      279.53     21.89 o 
   3  12   1      368.04      446.98     55.51 o 
   4  12   1       67.54       70.01     23.22 o 
   5  12   1      199.97      248.91     29.03 o 
   0   0   2    51962.18       -0.85      0.42 o 
   1   0   2      230.56      147.00      6.84 o 
   2   0   2     3527.50     3542.36     62.20 o 
   3   0   2    31822.45    33607.46    489.98 o 
   4   0   2     1884.96     2230.01     38.50 o 
   5   0   2     2001.03     2334.95     57.09 o 
   6   0   2     4868.52     4937.97    111.34 o 
   7   0   2     4000.46     4395.45    102.61 o 
   8   0   2      239.42      201.69      8.52 o 
   9   0   2      141.71      143.51     10.14 o 
  10   0   2       39.78       29.86      5.38 o 
  11   0   2       12.07       27.74      5.84 o 
  12   0   2       15.51       10.43      5.43 o 
  13   0   2       16.63       15.90      6.17 o 
  14   0   2      158.06      140.72     11.05 o 
  15   0   2      949.76      903.02     25.43 o 
  16   0   2      124.62      159.66     12.48 o 
  17   0   2       99.21      106.30     11.79 o 
  18   0   2      599.71      613.59     25.74 o 
   1   1   2     1673.51     1834.01     44.62 o 
   2   1   2    10981.87    11198.78    109.00 o 
   3   1   2    20836.18    21895.26    223.04 o 
   4   1   2       13.46        5.89      2.01 o 
   5   1   2      547.84      480.90      7.04 o 
   6   1   2     1142.14     1108.09     12.69 o 
   7   1   2     5040.31     5845.19     54.66 o 
   8   1   2       32.65       23.01      3.01 o 
   9   1   2        7.18        5.56      2.71 o 
  10   1   2        3.40        3.65      2.92 o 
  11   1   2      245.59      261.48      8.29 o 
  12   1   2      184.00      160.56      7.24 o 
  13   1   2      694.75      600.30     13.43 o 
  14   1   2      286.44      299.99     10.18 o 
  15   1   2      766.01      710.22     16.45 o 
  16   1   2       48.47       68.25      7.30 o 
  17   1   2       33.17       31.75      6.59 o 
  18   1   2      106.80      116.76     10.26 o 
   0   2   2     5850.60     6093.39     88.72 o 
   1   2   2     4400.47     4767.30     62.92 o 
   2   2   2       46.59       42.68      2.70 o 
   3   2   2     3278.28     3382.24     35.23 o 
   4   2   2       19.49       18.77      1.99 o 
   5   2   2     2086.55     2219.11     21.16 o 
   6   2   2     2191.48     2394.12     23.52 o 
   7   2   2     6979.19     7431.82     71.29 o 
   8   2   2     1281.18     1318.44     16.64 o 
   9   2   2        4.24       16.00      5.13 o 
  10   2   2     1555.14     1635.68     23.25 o 
  11   2   2     1212.42     1327.88     20.68 o 
  12   2   2       94.97       93.17      6.17 o 
  13   2   2       20.31        8.84      4.25 o 
  14   2   2       19.56        8.29      4.87 o 
  15   2   2       37.90       38.87      5.92 o 
  16   2   2       79.50       68.28      7.27 o 
  17   2   2      261.87      275.91     12.14 o 
  18   2   2       34.87       29.52      7.75 o 
   1   3   2      803.59      810.33     15.64 o 
   2   3   2      557.59      582.28     11.84 o 
   3   3   2      853.22      831.09     13.09 o 
   4   3   2     2300.39     2516.58     29.42 o 
   5   3   2      750.51      796.81      9.92 o 
   6   3   2      799.95      813.47     10.48 o 
   7   3   2       72.35       81.24      3.59 o 
   8   3   2     1099.65     1192.82     15.40 o 
   9   3   2        3.29        1.66      2.50 o 
  10   3   2     1033.80     1032.75     15.50 o 
  11   3   2     1036.82     1029.87     20.51 o 
  12   3   2       31.21       22.63      4.70 o 
  13   3   2       15.84       15.19      5.19 o 
  14   3   2     1255.09     1251.01     22.53 o 
  15   3   2       99.43       83.85     19.60 o 
  16   3   2      161.88      200.68     22.93 o 
  17   3   2        0.66        8.47      8.61 o 
  18   3   2      133.00      180.14     16.95 o 
   0   4   2      222.23      208.66      8.83 o 
   1   4   2     4433.05     4790.75     56.42 o 
   2   4   2      214.96      214.63      8.19 o 
   3   4   2     3086.94     3293.40     41.08 o 
   4   4   2       29.97       28.46      3.29 o 
   5   4   2      894.48     1065.84     14.41 o 
   6   4   2       80.01       73.76      3.56 o 
   7   4   2      211.15      169.19      5.64 o 
   8   4   2      970.29      966.76     16.08 o 
   9   4   2     1044.92     1026.25     20.46 o 
  10   4   2       11.96       14.03      7.93 o 
  11   4   2     1140.23     1131.63     30.34 o 
  12   4   2       55.75       60.46     10.93 o 
  13   4   2       55.72       70.24     16.77 o 
  14   4   2        0.02        1.38      7.21 o 
  15   4   2      345.97      323.81     16.26 o 
  16   4   2       31.48       22.77      9.21 o 
  17   4   2      155.68      145.22     19.92 o 
   1   5   2      429.63      481.82     10.42 o 
   2   5   2      450.04      451.38     11.80 o 
   3   5   2     3199.92     3347.40     46.07 o 
   4   5   2     1224.22     1337.86     21.10 o 
   5   5   2      420.56      520.88     10.79 o 
   6   5   2       83.18       86.63      4.80 o 
   7   5   2     1136.74     1144.75     16.38 o 
   8   5   2      236.44      240.05      8.62 o 
   9   5   2      773.72      789.94     18.04 o 
  10   5   2       39.90       44.80      7.12 o 
  11   5   2      119.58      104.90     13.36 o 
  12   5   2       40.75       31.34     10.69 o 
  13   5   2      405.22      445.27     31.16 o 
  14   5   2      804.03      835.23     46.31 o 
  15   5   2      284.55      292.75     29.71 o 
  16   5   2      172.96      141.15     13.66 o 
  17   5   2       51.95       66.09     13.98 o 
   0   6   2      156.75      178.75     10.37 o 
   1   6   2      147.09      162.97      6.99 o 
   2   6   2        5.27        7.28      3.29 o 
   3   6   2       55.43       55.68      6.79 o 
   4   6   2      338.21      370.08     10.40 o 
   5   6   2      439.90      449.46     10.78 o 
   6   6   2        0.00        2.14      3.37 o 
   7   6   2       67.76       66.08      6.09 o 
   8   6   2      148.38      155.61      9.95 o 
   9   6   2      185.40      210.63     12.11 o 
  10   6   2      891.82      901.81     22.77 o 
  11   6   2       49.54       63.08      8.60 o 
  12   6   2       46.63       41.77     12.38 o 
  13   6   2       63.40       86.18     15.23 o 
  14   6   2        7.86       -6.48     13.62 o 
  15   6   2       27.46       65.51     19.98 o 
  16   6   2        6.81        0.28     17.75 o 
   1   7   2      273.73      285.12      9.67 o 
   2   7   2      126.06      141.06      8.33 o 
   3   7   2      261.10      270.01     10.52 o 
   4   7   2      924.40      976.43     17.04 o 
   5   7   2      144.67      113.79      7.68 o 
   6   7   2        0.93        1.62      4.93 o 
   7   7   2       23.35       15.69      6.81 o 
   8   7   2        0.10        8.35      7.66 o 
   9   7   2      105.98       77.42      7.39 o 
  10   7   2       66.12       59.92      8.77 o 
  11   7   2       16.96       21.65      9.16 o 
  12   7   2        0.76       -0.39     10.51 o 
  13   7   2        7.09        7.02     12.19 o 
  14   7   2       11.72        2.82     24.22 o 
  15   7   2        0.41       33.79     27.92 o 
   0   8   2       24.15       27.06      7.27 o 
   1   8   2        0.23       -0.30      4.13 o 
   2   8   2       69.20       80.15      8.32 o 
   3   8   2       54.17       50.37      6.21 o 
   4   8   2      578.29      580.83     13.79 o 
   5   8   2      353.84      297.74     17.42 o 
   6   8   2      261.80      257.54     13.78 o 
   7   8   2        0.98       -2.13      7.12 o 
   8   8   2      199.86      207.87     22.53 o 
   9   8   2      286.25      268.08     17.54 o 
  10   8   2      160.46      207.83     16.77 o 
  11   8   2        2.30       26.79      9.08 o 
  12   8   2      207.09      239.10     22.10 o 
  13   8   2      160.94      116.05     22.42 o 
  14   8   2       18.07       19.16     21.48 o 
   1   9   2      214.63      188.51     11.40 o 
   2   9   2       66.03       61.67      7.25 o 
   3   9   2        9.76        3.25      5.29 o 
   4   9   2       83.42       85.10      8.20 o 
   5   9   2      278.84      222.99     12.93 o 
   6   9   2       47.90       32.96     12.99 o 
   7   9   2       21.63       14.06     11.63 o 
   8   9   2       10.36        7.26     11.08 o 
   9   9   2       40.56       26.35     12.55 o 
  10   9   2      408.23      391.87     26.37 o 
  11   9   2       27.75       38.95     14.64 o 
  12   9   2       65.89       45.19     16.31 o 
   0  10   2        5.00       -1.39      8.07 o 
   1  10   2      135.43      119.52     10.17 o 
   2  10   2        3.56        3.22      5.95 o 
   3  10   2       12.37        8.47      6.95 o 
   4  10   2       54.34       42.68     11.87 o 
   5  10   2      373.24      384.89     22.94 o 
   6  10   2        3.48        5.14      8.45 o 
   7  10   2       13.73        1.25      8.98 o 
   8  10   2       11.97       13.79      9.73 o 
   9  10   2       13.30       38.53     15.74 o 
  10  10   2      539.96      653.16     44.06 o 
  11  10   2        0.33        4.28     17.98 o 
   1  11   2        2.01       12.16      8.62 o 
   2  11   2        3.90        3.59      8.43 o 
   3  11   2      112.44      119.63     14.27 o 
   4  11   2       21.81       29.65     10.77 o 
   5  11   2       15.49       19.65     11.67 o 
   6  11   2      145.30      188.04     23.51 o 
   7  11   2       74.84       90.13     15.93 o 
   8  11   2      118.14      162.33     19.33 o 
   0  12   2      286.44      259.98     30.29 o 
   1  12   2      184.09      183.02     16.86 o 
   2  12   2       61.39       43.06     12.50 o 
   3  12   2        4.62       15.88     13.17 o 
   4  12   2       65.77       73.04     18.47 o 
   5  12   2      300.65      358.43     29.26 o 
   1   1   3      273.51      301.85      4.72 o 
   2   1   3    47939.48    48470.96    499.02 o 
   3   1   3      847.51      871.10     12.09 o 
   4   1   3     9042.68     9420.59     90.66 o 
   5   1   3      419.11      530.38      8.12 o 
   6   1   3     1300.08     1396.46     14.31 o 
   7   1   3      514.87      581.30      9.31 o 
   8   1   3      379.76      435.39      8.16 o 
   9   1   3       67.20       81.75      4.55 o 
  10   1   3       24.37       27.57      4.76 o 
  11   1   3     1214.13     1235.90     19.10 o 
  12   1   3        2.12        3.18      3.58 o 
  13   1   3      203.22      188.62      8.45 o 
  14   1   3       39.46       34.01      5.73 o 
  15   1   3      322.44      312.62     15.44 o 
  16   1   3      239.23      239.94     10.82 o 
  17   1   3        1.81        4.34      5.68 o 
  18   1   3       12.10        1.41      6.96 o 
   0   2   3    66564.16    68284.03    951.42 o 
   1   2   3       30.05       31.56      3.92 o 
   2   2   3     1374.15     1528.28     19.63 o 
   3   2   3     8038.44     8203.90     92.33 o 
   4   2   3      104.06      152.94      4.05 o 
   5   2   3       77.83       99.66      3.86 o 
   6   2   3     3669.24     3993.41     40.86 o 
   7   2   3      323.98      274.75      5.42 o 
   8   2   3       34.68       16.82      2.70 o 
   9   2   3     1292.61     1344.50     17.58 o 
  10   2   3      248.72      218.93      6.94 o 
  11   2   3      106.24       92.09      5.79 o 
  12   2   3        1.15        0.64      3.78 o 
  13   2   3        7.25        4.35      4.09 o 
  14   2   3       42.40       31.76      6.06 o 
  15   2   3       84.48       74.39     10.11 o 
  16   2   3       17.14       19.25      5.96 o 
  17   2   3        0.04        3.99      6.00 o 
  18   2   3        0.00       10.42      8.70 o 
   1   3   3     2256.68     2267.95     31.01 o 
   2   3   3       31.48       32.89      3.31 o 
   3   3   3      147.77      137.91      4.98 o 
   4   3   3      318.85      298.71      6.53 o 
   5   3   3      590.03      557.95      8.18 o 
   6   3   3        8.04        8.68      2.36 o 
   7   3   3     5577.25     6039.14     60.64 o 
   8   3   3       21.16       39.75      2.69 o 
   9   3   3       24.99       22.76      2.71 o 
  10   3   3       43.49       29.60      3.67 o 
  11   3   3     2989.65     2979.36     36.99 o 
  12   3   3     1253.04     1198.04     20.52 o 
  13   3   3       20.97        9.76      4.57 o 
  14   3   3      311.73      312.52     11.59 o 
  15   3   3      139.74      156.88     19.77 o 
  16   3   3        5.26       12.75      8.14 o 
  17   3   3        0.35        4.42      8.85 o 
  18   3   3       49.11       51.77     12.14 o 
   0   4   3      920.54      910.45     19.95 o 
   1   4   3      829.19      848.95     23.30 o 
   2   4   3     1742.93     1872.15     27.60 o 
   3   4   3      639.45      701.52     11.76 o 
   4   4   3      302.28      354.15     10.69 o 
   5   4   3       44.39       48.29      3.21 o 
   6   4   3      252.41      259.08      5.94 o 
   7   4   3       31.47       21.55      3.35 o 
   8   4   3      555.92      516.70     11.97 o 
   9   4   3      446.19      442.65     13.01 o 
  10   4   3     2536.04     2483.99     42.69 o 
  11   4   3      233.77      242.38     14.72 o 
  12   4   3      369.54      350.59     26.48 o 
  13   4   3      225.81      214.28     12.42 o 
  14   4   3       40.77       40.39      8.67 o 
  15   4   3     1040.33     1048.29     28.35 o 
  16   4   3       24.87       11.37     13.73 o 
  17   4   3      101.09       81.36     12.48 o 
   1   5   3       62.45       61.48      4.46 o 
   2   5   3     2007.27     2156.66     32.76 o 
   3   5   3     2780.63     3023.84     42.37 o 
   4   5   3      535.68      557.94     11.82 o 
   5   5   3     2089.18     2243.62     29.05 o 
   6   5   3        1.41        7.36      2.41 o 
   7   5   3       26.50       21.72      3.39 o 
   8   5   3       26.57       24.39      4.61 o 
   9   5   3       14.99       12.83      4.97 o 
  10   5   3      849.75      846.46     19.51 o 
  11   5   3       46.28       64.31     11.83 o 
  12   5   3       93.43       79.30     12.89 o 
  13   5   3       37.42       35.21     11.73 o 
  14   5   3      168.70      170.75     24.05 o 
  15   5   3      124.52      138.69     15.36 o 
  16   5   3        0.34        7.26      8.81 o 
  17   5   3      190.96      169.47     15.98 o 
   0   6   3      545.60      557.29     17.15 o 
   1   6   3       68.42       84.05      5.83 o 
   2   6   3       34.22       27.91      4.08 o 
   3   6   3     1165.50     1196.65     20.97 o 
   4   6   3      669.67      721.06     15.21 o 
   5   6   3       21.07       26.18      4.07 o 
   6   6   3      211.15      195.93      8.42 o 
   7   6   3      167.18      169.88      7.67 o 
   8   6   3      129.96      138.22      7.23 o 
   9   6   3     2919.04     3096.16     50.90 o 
  10   6   3     1184.93     1212.33     27.07 o 
  11   6   3     1432.01     1380.33     33.23 o 
  12   6   3      375.14      352.15     41.71 o 
  13   6   3       43.31       31.13     12.43 o 
  14   6   3       61.26       38.26     17.23 o 
  15   6   3        0.01       -6.32     16.27 o 
  16   6   3       37.80       39.51     30.41 o 
   1   7   3       27.64       31.88      4.63 o 
   2   7   3      186.96      202.14      8.90 o 
   3   7   3       13.17       12.96      3.98 o 
   4   7   3       69.00       77.38      8.21 o 
   5   7   3        5.00        3.46      5.77 o 
   6   7   3       42.09       23.67      5.61 o 
   7   7   3       79.81      104.02      9.48 o 
   8   7   3     1776.13     1765.47     40.92 o 
   9   7   3      316.92      328.59     11.92 o 
  10   7   3        1.91        3.46      6.41 o 
  11   7   3      477.20      501.18     21.17 o 
  12   7   3      426.70      404.35     24.62 o 
  13   7   3        5.04       -1.52     14.69 o 
  14   7   3      136.22      112.68     22.14 o 
  15   7   3      178.36      236.96     43.69 o 
   0   8   3      354.14      307.98     15.62 o 
   1   8   3      774.57      691.79     15.89 o 
   2   8   3       34.57       15.61      4.99 o 
   3   8   3       15.46        8.90      4.59 o 
   4   8   3        2.23        5.32      4.22 o 
   5   8   3       72.92       53.53      7.11 o 
   6   8   3      681.72      675.42     20.87 o 
   7   8   3       40.49       35.53     10.81 o 
   8   8   3      205.99      194.60     15.19 o 
   9   8   3       12.61       15.78      9.68 o 
  10   8   3      320.78      380.33     24.88 o 
  11   8   3       16.77       14.57      8.67 o 
  12   8   3      344.67      300.61     28.37 o 
  13   8   3       72.63       66.64     20.22 o 
  14   8   3        8.44       -3.66     16.66 o 
   1   9   3      148.83      146.26      9.18 o 
   2   9   3      102.86       93.46      7.99 o 
   3   9   3      187.94      174.71      9.90 o 
   4   9   3       58.53       70.33      8.44 o 
   5   9   3       47.89       42.83      7.28 o 
   6   9   3      172.55      174.41     12.54 o 
   7   9   3        6.27      -12.10      8.08 o 
   8   9   3        2.17        0.71     10.98 o 
   9   9   3       53.75       78.02     15.95 o 
  10   9   3      111.92      114.24     18.34 o 
  11   9   3       15.21       16.57     23.38 o 
  12   9   3        0.33        6.37     10.31 o 
   0  10   3      358.57      306.42     18.53 o 
   1  10   3       10.22       13.26      7.24 o 
   2  10   3      271.77      271.20     13.53 o 
   3  10   3        1.23       12.24      6.97 o 
   4  10   3        4.22       10.35      7.45 o 
   5  10   3        4.95        8.21      7.72 o 
   6  10   3        2.28       -2.74      9.05 o 
   7  10   3        0.19       -4.58      8.25 o 
   8  10   3      272.39      307.00     20.34 o 
   9  10   3       14.52        1.23     13.83 o 
  10  10   3        4.46       -3.23     13.98 o 
  11  10   3      215.09      253.15     31.89 o 
   1  11   3        0.51        5.65      8.27 o 
   2  11   3       52.82       54.53     10.42 o 
   3  11   3        1.26        5.92      8.34 o 
   4  11   3        7.25        9.62      9.99 o 
   5  11   3       51.77       80.52     14.42 o 
   6  11   3        1.28       21.49     12.42 o 
   7  11   3        5.52       27.96     15.13 o 
   8  11   3        7.36       36.92     16.01 o 
   0  12   3      241.31      225.58     23.45 o 
   1  12   3      278.53      337.44     18.61 o 
   2  12   3        0.10       -1.69     10.98 o 
   3  12   3      163.81      176.46     19.44 o 
   4  12   3        5.95       -0.50     14.51 o 
   0   0   4    12500.22    13119.64    220.65 o 
   1   0   4     3228.33     3328.01     74.11 o 
   2   0   4        0.29        1.41      3.18 o 
   3   0   4     2093.47     2426.46     40.24 o 
   4   0   4      712.50      952.09     13.24 o 
   5   0   4       84.43      122.23      5.24 o 
   6   0   4      107.59      113.89      8.06 o 
   7   0   4       46.62       18.48      5.38 o 
   8   0   4       98.64       74.40      7.32 o 
   9   0   4      761.95      734.47     17.84 o 
  10   0   4       30.33       31.23      5.52 o 
  11   0   4      211.27      195.18     10.43 o 
  12   0   4      160.00      118.83      9.28 o 
  13   0   4      201.63      154.75     13.77 o 
  14   0   4       15.25       10.22      6.61 o 
  15   0   4       27.80       48.38     13.14 o 
  16   0   4       19.35       19.74      8.55 o 
  17   0   4       28.34       35.87     11.13 o 
  18   0   4      269.44      342.73     22.39 o 
   1   1   4      612.50      631.95      7.69 o 
   2   1   4     6648.36     6786.51     77.30 o 
   3   1   4     5959.28     6193.78     70.86 o 
   4   1   4     6298.51     6516.15     63.82 o 
   5   1   4     4659.33     4627.58     49.43 o 
   6   1   4      635.65      779.03      9.75 o 
   7   1   4      324.15      353.40      6.98 o 
   8   1   4       74.15       69.27      3.73 o 
   9   1   4       42.29       29.57      3.45 o 
  10   1   4      138.80      122.45      5.69 o 
  11   1   4      560.61      512.76     13.63 o 
  12   1   4      120.49      106.42      7.86 o 
  13   1   4      440.44      394.70     11.56 o 
  14   1   4      109.26       75.91      6.69 o 
  15   1   4        4.79        2.90      4.83 o 
  16   1   4      155.26      192.67      9.86 o 
  17   1   4        1.12        6.13      5.74 o 
  18   1   4      361.55      422.72     16.96 o 
   0   2   4    16468.49    16782.89    272.56 o 
   1   2   4    70670.58    71567.64    807.27 o 
   2   2   4     3756.69     3835.96     48.00 o 
   3   2   4      450.59      517.89      9.45 o 
   4   2   4      126.77      153.28      4.80 o 
   5   2   4      556.69      579.48      8.04 o 
   6   2   4     1789.55     1870.88     21.33 o 
   7   2   4     1055.13     1148.53     14.68 o 
   8   2   4     1747.87     1858.58     20.45 o 
   9   2   4      109.91      104.15      5.04 o 
  10   2   4      570.77      533.78     10.20 o 
  11   2   4     2251.71     2186.59     29.89 o 
  12   2   4      607.09      632.49     15.09 o 
  13   2   4      172.70      147.44      7.63 o 
  14   2   4      210.34      192.04      8.83 o 
  15   2   4       20.45       18.08      5.35 o 
  16   2   4        1.23        9.85      5.64 o 
  17   2   4      602.36      736.74     18.58 o 
  18   2   4       83.72       70.21     10.56 o 
   1   3   4        9.58        4.82      1.97 o 
   2   3   4     2797.26     3083.05     39.98 o 
   3   3   4     1488.22     1554.53     19.58 o 
   4   3   4       90.55       72.69      3.63 o 
   5   3   4     1972.13     2144.62     25.96 o 
   6   3   4     1825.47     1850.09     23.51 o 
   7   3   4       35.21       32.09      3.06 o 
   8   3   4       94.05       63.82      4.01 o 
   9   3   4       99.72      116.03      4.33 o 
  10   3   4      513.26      528.66     10.23 o 
  11   3   4      182.70      187.66      6.83 o 
  12   3   4     1083.01     1051.26     18.81 o 
  13   3   4       17.76       13.56      4.75 o 
  14   3   4     1108.23     1083.13     23.57 o 
  15   3   4       52.32       55.53      7.47 o 
  16   3   4      133.77      119.83     12.30 o 
  17   3   4       10.38        9.47      8.90 o 
  18   3   4        0.07       10.79     10.15 o 
   0   4   4      724.06      718.09     17.16 o 
   1   4   4     1008.57      935.59     16.02 o 
   2   4   4      754.13      893.20     16.12 o 
   3   4   4       30.92       21.98      3.17 o 
   4   4   4       86.87       81.68      5.21 o 
   5   4   4        9.16       12.68      2.15 o 
   6   4   4        6.68       11.46      2.80 o 
   7   4   4       86.27       87.82      6.36 o 
   8   4   4     1421.67     1480.14     23.18 o 
   9   4   4       28.56       23.81      4.93 o 
  10   4   4     1504.87     1532.67     30.10 o 
  11   4   4       19.26       18.30      5.96 o 
  12   4   4      183.20      151.63     13.69 o 
  13   4   4       60.00       33.87      7.76 o 
  14   4   4       15.93        8.29      7.62 o 
  15   4   4       90.32       86.47     11.08 o 
  16   4   4      135.51      114.82     15.33 o 
  17   4   4       97.61       79.29     11.98 o 
   1   5   4       31.81       52.81      4.19 o 
   2   5   4      225.15      192.51      7.99 o 
   3   5   4       28.92       33.48      4.63 o 
   4   5   4     1769.93     1980.00     26.25 o 
   5   5   4        5.90        5.75      2.55 o 
   6   5   4      216.31      200.03      7.30 o 
   7   5   4        0.15        1.40      2.95 o 
   8   5   4       21.54       17.63      4.32 o 
   9   5   4       29.35       22.77      5.38 o 
  10   5   4      751.94      802.01     20.54 o 
  11   5   4      127.06      121.07     10.32 o 
  12   5   4       70.68       40.68     11.38 o 
  13   5   4      160.60      127.47     15.56 o 
  14   5   4        2.18        2.67     15.41 o 
  15   5   4      117.66      113.42     14.52 o 
  16   5   4       29.31       33.81      9.98 o 
  17   5   4      314.81      389.48     23.95 o 
   0   6   4      121.17      130.86      9.14 o 
   1   6   4      196.83      189.77      7.46 o 
   2   6   4      195.47      206.43      9.26 o 
   3   6   4       28.38       23.40      4.47 o 
   4   6   4        0.20        7.59      3.28 o 
   5   6   4      345.23      357.28     10.01 o 
   6   6   4     1077.67     1111.07     22.41 o 
   7   6   4       35.50       43.48      5.15 o 
   8   6   4      134.37      134.97      7.69 o 
   9   6   4      132.90      144.89      9.29 o 
  10   6   4       32.24       34.29      7.06 o 
  11   6   4      272.94      282.18     24.49 o 
  12   6   4      253.25      234.68     21.04 o 
  13   6   4       45.09       48.01     17.92 o 
  14   6   4      209.88      188.42     19.73 o 
  15   6   4      111.53       70.40     30.66 o 
  16   6   4        9.02       24.54     26.87 o 
   1   7   4      176.23      163.44      7.80 o 
   2   7   4     1015.28     1017.75     21.86 o 
   3   7   4       19.11       11.84      4.25 o 
   4   7   4      334.27      341.53     11.43 o 
   5   7   4        2.44        0.52      4.26 o 
   6   7   4      149.76      137.55      9.84 o 
   7   7   4      656.52      625.92     17.33 o 
   8   7   4      821.10      853.93     27.00 o 
   9   7   4      145.21      145.71     10.46 o 
  10   7   4       69.43       51.45      8.32 o 
  11   7   4      519.18      490.72     19.67 o 
  12   7   4      155.85      130.68     13.84 o 
  13   7   4       59.08       74.53     19.49 o 
  14   7   4      108.52      152.81     24.38 o 
  15   7   4       52.02       65.17     31.06 o 
   0   8   4       10.26       21.22      7.24 o 
   1   8   4       11.57        4.98      4.54 o 
   2   8   4      143.45      117.07      7.85 o 
   3   8   4      211.72      200.98     10.19 o 
   4   8   4       94.63       78.64      6.66 o 
   5   8   4      150.73      138.67      9.20 o 
   6   8   4        2.24       -2.60      6.22 o 
   7   8   4        0.65        1.26      7.34 o 
   8   8   4      267.35      243.94     21.83 o 
   9   8   4      959.84     1009.25     37.22 o 
  10   8   4       68.33       64.47     14.81 o 
  11   8   4       30.98       17.70      9.12 o 
  12   8   4       49.45       21.03     10.57 o 
  13   8   4       75.46       85.13     30.86 o 
  14   8   4       46.37       20.68     26.39 o 
   1   9   4       29.58       24.16      5.86 o 
   2   9   4      164.08      135.76      9.03 o 
   3   9   4      347.11      351.37     12.81 o 
   4   9   4      100.00       88.62      8.83 o 
   5   9   4      216.51      235.08     13.57 o 
   6   9   4       16.91       20.41      7.57 o 
   7   9   4        0.67       -1.30      8.71 o 
   8   9   4        8.17       11.15     11.71 o 
   9   9   4        0.07       -6.24     11.33 o 
  10   9   4      131.88      133.83     18.94 o 
  11   9   4        3.18       -9.06     12.79 o 
  12   9   4      134.75      196.51     19.24 o 
   0  10   4       46.75       58.22     13.84 o 
   1  10   4      755.27      729.12     23.03 o 
   2  10   4      316.62      334.59     21.38 o 
   3  10   4       72.70       50.60      8.65 o 
   4  10   4      396.04      364.79     16.99 o 
   5  10   4        4.76        1.51      7.69 o 
   6  10   4        0.55        0.23      8.23 o 
   7  10   4       52.92       36.73     10.57 o 
   8  10   4        1.40       -7.38     10.36 o 
   9  10   4      100.21       83.30     15.25 o 
  10  10   4       74.76       70.47     17.92 o 
  11  10   4      272.29      351.86     33.13 o 
   1  11   4       79.00       79.83     11.14 o 
   2  11   4       95.11       82.63     11.55 o 
   3  11   4        4.39        1.55      9.43 o 
   4  11   4        4.38      -10.16      9.21 o 
   5  11   4      234.99      260.51     20.55 o 
   6  11   4       59.65       87.84     15.52 o 
   7  11   4       12.26       11.10     12.19 o 
   8  11   4       33.30       26.59     15.39 o 
   0  12   4      183.53      245.36     24.03 o 
   1  12   4      246.51      320.34     18.37 o 
   2  12   4       74.11       74.41     12.67 o 
   3  12   4        1.15        5.89     10.62 o 
   4  12   4        2.66        2.12     14.46 o 
   1   1   5      534.44      488.02      7.04 o 
   2   1   5      216.55      257.66      5.75 o 
   3   1   5      258.04      243.61      5.15 o 
   4   1   5     1222.63     1278.23     15.57 o 
   5   1   5     2992.88     3053.62     31.01 o 
   6   1   5       95.69       78.29      3.00 o 
   7   1   5     2790.27     3055.28     30.28 o 
   8   1   5       16.73       20.87      2.76 o 
   9   1   5       85.62       87.08      4.47 o 
  10   1   5      250.28      234.46      7.86 o 
  11   1   5     1050.09      947.64     16.89 o 
  12   1   5      490.24      473.20     11.91 o 
  13   1   5      809.18      688.41     15.41 o 
  14   1   5      152.42      141.96      8.70 o 
  15   1   5       68.66       50.85      6.49 o 
  16   1   5       36.20       38.48      7.26 o 
  17   1   5       19.37       25.94      6.41 o 
  18   1   5      255.51      267.19     14.94 o 
   0   2   5    20906.91    22106.23    314.26 o 
   1   2   5     8226.70     8871.87     85.91 o 
   2   2   5     2576.92     2793.61     33.56 o 
   3   2   5     1534.40     1520.72     22.38 o 
   4   2   5      101.81      150.05      6.67 o 
   5   2   5       36.72       55.15      3.51 o 
   6   2   5     1490.87     1709.55     19.24 o 
   7   2   5      248.73      309.38      5.73 o 
   8   2   5      683.32      759.95     10.75 o 
   9   2   5     1154.42     1048.70     14.80 o 
  10   2   5       16.06       11.98      3.25 o 
  11   2   5      637.23      670.30     13.61 o 
  12   2   5      209.86      191.06     10.26 o 
  13   2   5        1.41        4.59      4.28 o 
  14   2   5        0.78        8.66      4.55 o 
  15   2   5      123.66      118.73      8.12 o 
  16   2   5       29.63       40.02     10.70 o 
  17   2   5       77.70       77.45      8.58 o 
  18   2   5        3.00       10.57      9.22 o 
   1   3   5     5441.06     5538.66     68.40 o 
   2   3   5      680.82      747.92     13.30 o 
   3   3   5      116.33      144.57      5.22 o 
   4   3   5     1751.56     1849.38     29.80 o 
   5   3   5     3623.90     4008.63     51.54 o 
   6   3   5      291.59      310.89      6.56 o 
   7   3   5     1181.22     1068.15     13.95 o 
   8   3   5      156.83      146.61      4.26 o 
   9   3   5      823.37      906.95     12.15 o 
  10   3   5       22.88        9.54      3.24 o 
  11   3   5     1644.00     1593.28     21.81 o 
  12   3   5       90.83      103.38      6.07 o 
  13   3   5       71.12       87.01      7.92 o 
  14   3   5      701.71      652.20     17.98 o 
  15   3   5      316.63      330.25     13.43 o 
  16   3   5      110.61      117.38     12.39 o 
  17   3   5      120.44      100.91     13.13 o 
   0   4   5     1179.25     1044.40     22.01 o 
   1   4   5      282.39      288.64      8.51 o 
   2   4   5      902.22     1025.98     16.65 o 
   3   4   5      675.48      654.22     11.13 o 
   4   4   5       60.82       83.90      4.63 o 
   5   4   5      155.41      141.27      5.76 o 
   6   4   5       96.30      106.68      4.70 o 
   7   4   5      341.49      400.11     10.12 o 
   8   4   5     1468.93     1427.24     24.34 o 
   9   4   5     1461.89     1431.37     25.01 o 
  10   4   5       70.92       73.89      7.69 o 
  11   4   5       37.16       30.64      6.50 o 
  12   4   5      170.31      156.09     15.99 o 
  13   4   5      649.79      597.86     19.22 o 
  14   4   5      151.79      147.05     17.59 o 
  15   4   5      206.26      194.23     22.16 o 
  16   4   5      328.72      302.64     16.98 o 
  17   4   5       78.90       57.21     14.68 o 
   1   5   5      306.90      323.68      8.45 o 
   2   5   5       88.55       88.82      5.80 o 
   3   5   5      953.84     1098.69     18.60 o 
   4   5   5      752.10      687.16     12.44 o 
   5   5   5      481.63      451.62      9.10 o 
   6   5   5        0.05        1.29      2.78 o 
   7   5   5      120.74      114.92      7.64 o 
   8   5   5      170.08      165.77      8.30 o 
   9   5   5        0.01       -7.00      4.54 o 
  10   5   5       10.57       13.09      5.83 o 
  11   5   5       54.40       48.86      7.46 o 
  12   5   5       24.70       21.09     10.01 o 
  13   5   5      220.67      194.55     18.15 o 
  14   5   5       34.87       37.59     24.50 o 
  15   5   5       43.78       33.10     11.64 o 
  16   5   5        7.04        6.50      9.08 o 
   0   6   5       11.05       18.58      5.42 o 
   1   6   5        8.75        6.94      3.26 o 
   2   6   5       84.38       86.03      6.13 o 
   3   6   5       23.96       20.22      4.36 o 
   4   6   5      143.82      156.90      6.63 o 
   5   6   5        0.04        2.09      3.72 o 
   6   6   5       49.82       47.62      6.14 o 
   7   6   5      357.53      348.73     10.56 o 
   8   6   5      214.87      186.46      8.67 o 
   9   6   5      744.89      742.75     18.26 o 
  10   6   5     1440.68     1487.93     34.12 o 
  11   6   5        1.38       -3.28      6.52 o 
  12   6   5       10.88        8.39      7.56 o 
  13   6   5       23.56       19.06     11.77 o 
  14   6   5       18.39       19.38     16.04 o 
  15   6   5        3.92       -7.40     24.14 o 
   1   7   5       36.37       27.42      4.71 o 
   2   7   5        7.84        6.18      3.86 o 
   3   7   5       79.42       81.85      6.28 o 
   4   7   5       11.07        7.02      4.20 o 
   5   7   5       66.58       58.31      6.30 o 
   6   7   5      261.68      221.30     12.55 o 
   7   7   5       65.00       66.56      7.76 o 
   8   7   5      790.28      757.99     36.47 o 
   9   7   5      207.96      200.13     13.17 o 
  10   7   5      298.82      316.82     16.22 o 
  11   7   5      170.04      152.51     28.91 o 
  12   7   5        2.05       -6.12      8.17 o 
  13   7   5      190.98      211.80     25.13 o 
  14   7   5       99.43      104.40     22.09 o 
  15   7   5       73.13       67.83     31.54 o 
   0   8   5       47.55       50.61      8.66 o 
   1   8   5      150.06      129.13      8.04 o 
   2   8   5       88.02       87.89      7.29 o 
   3   8   5       70.84       74.72      9.24 o 
   4   8   5       47.37       42.56      5.62 o 
   5   8   5      115.58      114.40      8.81 o 
   6   8   5        1.64        8.91      6.57 o 
   7   8   5      273.33      295.40     17.24 o 
   8   8   5      126.83      122.72     16.25 o 
   9   8   5       29.47       64.68     14.01 o 
  10   8   5      153.80      142.82     25.28 o 
  11   8   5       76.49      102.85     13.31 o 
  12   8   5        7.71        4.12      9.64 o 
  13   8   5      239.51      233.52     28.29 o 
  14   8   5       41.99       21.57     19.22 o 
   1   9   5      623.18      666.09     16.66 o 
   2   9   5      246.26      223.46     13.76 o 
   3   9   5      462.59      492.36     29.36 o 
   4   9   5      187.59      185.11     11.00 o 
   5   9   5        9.95        4.77      6.97 o 
   6   9   5      251.67      237.44     17.57 o 
   7   9   5      154.73      182.57     24.86 o 
   8   9   5      143.30      155.30     18.99 o 
   9   9   5       32.06       29.78     15.99 o 
  10   9   5       88.10      105.68     19.79 o 
  11   9   5      415.28      535.68     49.69 o 
  12   9   5      107.15      110.04     15.10 o 
   0  10   5      473.08      502.63     52.64 o 
   1  10   5      411.24      446.41     18.19 o 
   2  10   5       36.15       43.89      9.15 o 
   3  10   5      301.24      301.29     15.70 o 
   4  10   5       52.09       53.67     10.72 o 
   5  10   5        1.73        2.93      7.68 o 
   6  10   5        4.84        1.38      8.42 o 
   7  10   5       15.74       -0.64      8.62 o 
   8  10   5      157.76      137.98     17.00 o 
   9  10   5        7.64        9.07     11.75 o 
  10  10   5      108.26      137.84     17.75 o 
   1  11   5       30.53       38.45      9.87 o 
   2  11   5      511.50      511.27     24.52 o 
   3  11   5      246.45      235.51     17.22 o 
   4  11   5        0.27       -3.70      9.09 o 
   5  11   5       15.57        4.60     13.07 o 
   6  11   5       89.65      116.62     16.43 o 
   7  11   5        5.35        3.09     12.14 o 
   8  11   5        1.04       10.33     15.18 o 
   0  12   5      113.70      118.23     19.38 o 
   1  12   5      292.95      323.02     18.44 o 
   2  12   5      100.96      111.61     14.73 o 
   3  12   5       23.60       26.82     11.92 o 
   4  12   5        4.07        8.23     11.43 o 
   0   0   6     3711.30     3394.49    518.98 o 
   1   0   6    14943.32    15487.80    330.08 o 
   2   0   6       23.00       13.94      3.07 o 
   3   0   6        6.13       -4.96      2.48 o 
   4   0   6     5183.26     5347.90     77.48 o 
   5   0   6      248.76      276.75      7.17 o 
   6   0   6      149.04      172.76      6.17 o 
   7   0   6      545.61      591.85     11.54 o 
   8   0   6      143.46      151.61      7.66 o 
   9   0   6       17.36       14.12      4.31 o 
  10   0   6     1588.26     1577.15     31.13 o 
  11   0   6      440.45      356.49     13.53 o 
  12   0   6       86.39       63.09      7.76 o 
  13   0   6     2020.26     1888.11     47.98 o 
  14   0   6      194.98      215.38     40.71 o 
  15   0   6       24.23       25.11      8.38 o 
  16   0   6       21.30       13.32      8.39 o 
  17   0   6       10.31        8.26      8.76 o 
  18   0   6     1190.75     1302.37    105.57 o 
   1   1   6     1774.70     1852.45     23.06 o 
   2   1   6      105.45      104.94      4.00 o 
   3   1   6        6.14        5.85      1.76 o 
   4   1   6       28.51       26.07      1.99 o 
   5   1   6      211.17      173.92      5.57 o 
   6   1   6      571.79      653.59      8.98 o 
   7   1   6       78.31      103.42      5.69 o 
   8   1   6       88.91       82.46      3.97 o 
   9   1   6        0.57       -4.58      2.29 o 
  10   1   6     1137.07     1166.23     18.63 o 
  11   1   6      276.38      258.00      8.77 o 
  12   1   6      186.39      205.13      8.39 o 
  13   1   6       16.85       16.10      4.87 o 
  14   1   6      618.64      575.15     15.73 o 
  15   1   6        0.02        1.78      4.81 o 
  16   1   6      110.51      116.78      9.72 o 
  17   1   6       35.45       40.64     10.35 o 
  18   1   6       36.97       24.61      9.78 o 
   0   2   6    14600.58    15211.96    219.99 o 
   1   2   6    15337.65    15615.97    171.25 o 
   2   2   6      757.09      812.57     13.70 o 
   3   2   6       94.28       83.08      4.58 o 
   4   2   6      292.30      354.86      6.07 o 
   5   2   6     1287.15     1407.82     16.42 o 
   6   2   6     5070.14     5511.31     51.43 o 
   7   2   6      123.39      122.87      3.78 o 
   8   2   6     1320.18     1347.59     16.11 o 
   9   2   6     1636.31     1717.23     19.95 o 
  10   2   6     1751.30     1591.12     20.73 o 
  11   2   6       13.64       14.10      3.71 o 
  12   2   6      862.18      828.54     16.03 o 
  13   2   6      624.69      611.68     15.52 o 
  14   2   6      234.31      237.14     12.85 o 
  15   2   6       77.76       76.34      7.05 o 
  16   2   6      158.32      144.20      8.80 o 
  17   2   6       19.07       24.23      6.56 o 
  18   2   6      692.34      720.86     23.14 o 
   1   3   6     1037.14     1139.01     21.45 o 
   2   3   6     9375.70    10022.04    118.25 o 
   3   3   6     7905.01     8518.01     95.01 o 
   4   3   6      106.59      147.77      5.39 o 
   5   3   6     1311.52     1540.11     25.50 o 
   6   3   6       16.57       25.61      2.52 o 
   7   3   6        7.18        5.67      2.07 o 
   8   3   6      112.72      119.48      4.30 o 
   9   3   6      442.83      474.90      7.98 o 
  10   3   6       56.05       65.42      4.00 o 
  11   3   6        0.13       -0.69      3.19 o 
  12   3   6      108.60       86.71      7.56 o 
  13   3   6        2.32        8.67      5.37 o 
  14   3   6       48.18       30.53      6.67 o 
  15   3   6        4.73       -3.72      5.99 o 
  16   3   6       74.30       48.86     10.38 o 
  17   3   6       51.59       45.78     11.11 o 
   0   4   6      976.43     1040.88     21.99 o 
   1   4   6     1148.84     1244.50     20.82 o 
   2   4   6      486.56      626.14     12.14 o 
   3   4   6       11.43        7.37      2.18 o 
   4   4   6      222.89      179.04      5.68 o 
   5   4   6      578.82      659.20     11.98 o 
   6   4   6      116.58      109.12      5.53 o 
   7   4   6      763.81      753.30     15.58 o 
   8   4   6      664.90      706.90     15.67 o 
   9   4   6      220.79      208.31     10.30 o 
  10   4   6       24.01       30.40      5.10 o 
  11   4   6       94.96       93.92      9.76 o 
  12   4   6      617.60      633.79     18.71 o 
  13   4   6      331.68      316.75     14.62 o 
  14   4   6      134.51      133.38     12.21 o 
  15   4   6       17.13       10.07      7.89 o 
  16   4   6       65.87       62.46     10.65 o 
  17   4   6       26.96       57.11     13.12 o 
   1   5   6      863.68      830.44     14.35 o 
   2   5   6      293.79      259.66      8.34 o 
   3   5   6        0.82       -0.51      2.90 o 
   4   5   6     1289.37     1330.54     19.37 o 
   5   5   6       98.59      108.52      4.42 o 
   6   5   6      118.93      140.89     11.19 o 
   7   5   6       79.85       79.13      5.75 o 
   8   5   6        1.52       -3.45      3.80 o 
   9   5   6      308.87      311.82     11.33 o 
  10   5   6      627.98      621.12     18.05 o 
  11   5   6      123.66      118.20      9.68 o 
  12   5   6       18.17        8.53      9.59 o 
  13   5   6        0.00        8.74     10.21 o 
  14   5   6        4.38       -3.33     10.57 o 
  15   5   6      212.62      209.76     20.24 o 
  16   5   6       24.15       29.91     10.66 o 
   0   6   6      978.40     1007.70     36.18 o 
   1   6   6        0.61       -0.98      3.01 o 
   2   6   6        0.77        0.68      2.94 o 
   3   6   6      855.56      823.54     16.66 o 
   4   6   6      198.01      199.03      8.37 o 
   5   6   6       84.76       92.71      6.48 o 
   6   6   6        0.31       -1.77      3.46 o 
   7   6   6        4.16        6.42      4.87 o 
   8   6   6      110.99      123.93     10.37 o 
   9   6   6      149.65      151.23     10.17 o 
  10   6   6        1.22        2.12      5.99 o 
  11   6   6        0.01        0.31      7.53 o 
  12   6   6       49.29       43.08      9.95 o 
  13   6   6       17.92        6.69     13.60 o 
  14   6   6        0.94      -10.14     21.08 o 
  15   6   6       29.31       43.61     28.24 o 
   1   7   6       20.51       22.75      4.46 o 
   2   7   6       12.94       11.80      4.07 o 
   3   7   6        3.99        0.82      3.71 o 
   4   7   6       21.89       27.19      5.26 o 
   5   7   6      157.95      156.01      9.44 o 
   6   7   6       93.83       47.88     11.28 o 
   7   7   6      194.09      189.89     10.65 o 
   8   7   6      592.77      620.14     20.17 o 
   9   7   6       22.77        6.62      7.14 o 
  10   7   6      117.57      128.51     17.41 o 
  11   7   6      106.52      108.01     13.06 o 
  12   7   6        6.41       17.92      9.41 o 
  13   7   6      355.84      416.75     59.30 o 
  14   7   6       59.71       70.14     20.84 o 
   0   8   6       13.23       12.62      7.86 o 
   1   8   6        5.72        6.81      4.62 o 
   2   8   6       30.78       28.56      5.31 o 
   3   8   6       31.85       34.47      5.57 o 
   4   8   6        5.64        5.63      4.96 o 
   5   8   6      103.92      107.49      9.81 o 
   6   8   6      629.82      637.72     21.47 o 
   7   8   6      199.19      204.78     15.41 o 
   8   8   6      123.62       99.57     18.29 o 
   9   8   6     1803.64     1932.94     54.50 o 
  10   8   6      437.76      457.58     50.89 o 
  11   8   6      218.09      228.52     28.86 o 
  12   8   6       81.69       83.85     16.90 o 
  13   8   6      106.62       93.81     14.69 o 
  14   8   6        2.63      -10.62     25.43 o 
   1   9   6       86.11       89.74     13.39 o 
   2   9   6      130.10       98.50      9.17 o 
   3   9   6      156.30      133.94     11.04 o 
   4   9   6       14.31       14.99      6.64 o 
   5   9   6      245.32      257.70     14.30 o 
   6   9   6       76.33       78.54     12.74 o 
   7   9   6       29.47       12.80      9.62 o 
   8   9   6      170.35      203.02     17.81 o 
   9   9   6       12.95       18.26     12.90 o 
  10   9   6       40.82       35.27     16.95 o 
  11   9   6       22.27       94.54     22.49 o 
  12   9   6        2.04        6.87     10.73 o 
   0  10   6     1424.98     1435.55     45.66 o 
   1  10   6       35.03       28.35      8.81 o 
   2  10   6      145.05      157.47     12.61 o 
   3  10   6       11.18       18.90      7.91 o 
   4  10   6      119.16       90.08     16.19 o 
   5  10   6        3.02        4.31      9.00 o 
   6  10   6      144.65      146.27     14.71 o 
   7  10   6       58.85       64.77     13.16 o 
   8  10   6       10.46       11.57     11.94 o 
   9  10   6       19.33        7.59     11.81 o 
  10  10   6      367.61      423.87     54.75 o 
   1  11   6       66.25       52.23     10.12 o 
   2  11   6       19.77       31.27      9.95 o 
   3  11   6       58.38       54.46     11.48 o 
   4  11   6       32.77       20.30     10.61 o 
   5  11   6       85.12       66.68     13.11 o 
   6  11   6        4.01        6.62     11.79 o 
   7  11   6        1.23       11.83     12.43 o 
   8  11   6      144.67      167.10     22.56 o 
   0  12   6      140.79      150.90     20.88 o 
   1  12   6       76.50       62.56     12.10 o 
   2  12   6       11.26        9.84     11.35 o 
   3  12   6       12.50       15.28     11.30 o 
   4  12   6        3.78       12.41     12.61 o 
   1   1   7      948.65      916.34     14.82 o 
   2   1   7      388.22      392.71      8.95 o 
   3   1   7     2300.86     2307.02     29.93 o 
   4   1   7      560.82      644.47      8.48 o 
   5   1   7      230.78      215.07      4.46 o 
   6   1   7       56.10       54.30      2.85 o 
   7   1   7       32.92       53.80      3.03 o 
   8   1   7       21.94       29.95      2.89 o 
   9   1   7       24.75       18.98      3.04 o 
  10   1   7     1023.10     1002.67     16.54 o 
  11   1   7      675.19      602.88     13.10 o 
  12   1   7      410.90      416.78     11.36 o 
  13   1   7      437.41      344.89     10.94 o 
  14   1   7      288.43      269.42     10.77 o 
  15   1   7      182.74      206.93      9.79 o 
  16   1   7      115.00      127.83      9.16 o 
  17   1   7       30.22       54.35      7.67 o 
  18   1   7        0.34        9.02      7.42 o 
   0   2   7        2.88       14.06      4.21 o 
   1   2   7     7510.70     8040.60     97.86 o 
   2   2   7      201.59      240.72      5.58 o 
   3   2   7      296.07      276.69      7.27 o 
   4   2   7     1773.53     2018.49     23.54 o 
   5   2   7        0.71       -0.55      1.44 o 
   6   2   7        0.23        0.50      1.72 o 
   7   2   7       37.97       30.14      2.47 o 
   8   2   7       57.90       46.88      3.90 o 
   9   2   7      612.48      566.01      9.55 o 
  10   2   7      948.21      959.73     14.71 o 
  11   2   7      908.83      914.03     15.85 o 
  12   2   7      104.98       86.43      6.64 o 
  13   2   7      294.53      251.66     11.36 o 
  14   2   7        1.17        3.70      4.49 o 
  15   2   7       96.53      121.64      8.10 o 
  16   2   7      380.10      402.53     13.08 o 
  17   2   7        4.87       10.82      6.24 o 
  18   2   7      102.55      137.72     24.87 o 
   1   3   7     2285.15     2192.99     26.46 o 
   2   3   7      327.69      277.51     16.52 o 
   3   3   7       13.09       23.78      4.14 o 
   4   3   7     6481.98     7190.88     97.87 o 
   5   3   7     1814.79     1839.15     26.91 o 
   6   3   7      374.29      454.44     10.20 o 
   7   3   7        0.05        1.11      1.94 o 
   8   3   7      163.98      165.46      4.53 o 
   9   3   7       97.25       97.70      3.99 o 
  10   3   7      152.30      136.56      6.12 o 
  11   3   7      262.50      257.45      7.62 o 
  12   3   7      105.79      103.18      6.05 o 
  13   3   7        0.01        5.89      5.34 o 
  14   3   7       20.65       22.53      6.24 o 
  15   3   7       57.61       62.30     13.00 o 
  16   3   7      272.72      285.92     16.53 o 
  17   3   7      244.76      251.62     22.04 o 
   0   4   7     1778.02     1959.50     35.30 o 
   1   4   7     8832.64     9158.44    111.34 o 
   2   4   7     3522.09     3985.96     48.51 o 
   3   4   7      815.21      960.20     16.08 o 
   4   4   7      542.62      562.65     11.47 o 
   5   4   7       43.08       38.49      3.33 o 
   6   4   7      677.93      755.10     16.39 o 
   7   4   7       39.11       28.97      4.47 o 
   8   4   7      747.52      708.31     15.78 o 
   9   4   7     2041.70     2095.60     33.27 o 
  10   4   7      105.33      119.51      6.88 o 
  11   4   7     2509.09     2497.94     38.32 o 
  12   4   7      424.79      388.93     18.33 o 
  13   4   7        3.69        3.63      6.42 o 
  14   4   7      152.51      148.52     13.39 o 
  15   4   7        0.03       21.15      8.55 o 
  16   4   7       34.20       25.56     10.02 o 
  17   4   7      109.82      126.08     16.17 o 
   1   5   7      278.67      261.55      7.69 o 
   2   5   7      813.54      906.54     20.93 o 
   3   5   7      908.83      868.06     15.20 o 
   4   5   7        2.46        4.76      3.09 o 
   5   5   7       51.20       49.35      6.06 o 
   6   5   7      829.94      855.40     19.17 o 
   7   5   7        1.71       -1.60      4.31 o 
   8   5   7      218.72      246.74     14.94 o 
   9   5   7        2.18        8.13      5.99 o 
  10   5   7      771.48      780.14     20.56 o 
  11   5   7      103.82       95.51      9.11 o 
  12   5   7      192.73      177.69     11.63 o 
  13   5   7       63.21       68.16     23.25 o 
  14   5   7       99.38       76.58     14.05 o 
  15   5   7       10.55        8.95     14.32 o 
  16   5   7      116.61      109.17     13.61 o 
   0   6   7       43.32       30.54      6.18 o 
   1   6   7       41.81       56.06      4.89 o 
   2   6   7        5.67        8.49      3.40 o 
   3   6   7      264.09      260.89     10.57 o 
   4   6   7        1.48       -1.83      3.30 o 
   5   6   7       53.39       58.25      5.71 o 
   6   6   7      190.74      186.54     10.64 o 
   7   6   7      286.14      262.53     11.28 o 
   8   6   7      100.73      123.77      8.06 o 
   9   6   7     1149.15     1141.92     25.43 o 
  10   6   7       47.53       42.40      7.59 o 
  11   6   7       18.71       19.35      8.29 o 
  12   6   7        0.00        3.25      7.90 o 
  13   6   7      209.88      226.58     24.28 o 
  14   6   7      282.07      178.71     37.01 o 
  15   6   7        3.11       17.70     25.18 o 
   1   7   7       38.72       31.63      4.91 o 
   2   7   7        2.62        1.97      3.48 o 
   3   7   7       76.86       73.00      6.06 o 
   4   7   7        1.07        3.70      4.02 o 
   5   7   7      156.56      155.07      9.49 o 
   6   7   7       39.15       32.14      7.35 o 
   7   7   7       26.36       15.26      7.95 o 
   8   7   7        6.71        0.67      7.04 o 
   9   7   7       20.49       20.84     10.62 o 
  10   7   7       60.77       81.03     16.29 o 
  11   7   7       23.15        3.34      8.27 o 
  12   7   7      150.88      159.59     25.67 o 
  13   7   7      227.78      253.33     18.49 o 
  14   7   7       31.60       38.53     19.06 o 
   0   8   7       13.65        9.36     10.08 o 
   1   8   7     1331.58     1318.94     23.08 o 
   2   8   7      153.37      144.67     10.50 o 
   3   8   7      676.67      666.28     17.39 o 
   4   8   7        2.70        6.28      5.18 o 
   5   8   7      275.68      275.28     13.59 o 
   6   8   7       11.76        9.06      6.66 o 
   7   8   7       10.59       12.44      8.61 o 
   8   8   7      426.50      442.86     25.68 o 
   9   8   7      343.02      370.55     29.72 o 
  10   8   7      127.77      128.32     21.73 o 
  11   8   7      103.91      110.16     14.00 o 
  12   8   7      595.02      568.69     25.86 o 
  13   8   7        3.79       14.66     10.99 o 
   1   9   7       44.36       46.26      8.44 o 
   2   9   7       27.47       22.09      7.71 o 
   3   9   7       12.27       14.73      6.67 o 
   4   9   7      166.58      167.57     11.15 o 
   5   9   7      445.33      454.29     17.79 o 
   6   9   7      335.52      339.56     17.95 o 
   7   9   7      548.03      556.73     28.70 o 
   8   9   7      139.42      156.06     21.73 o 
   9   9   7      191.59      202.72     21.22 o 
  10   9   7      454.78      551.29     37.69 o 
  11   9   7      248.76      261.51     29.75 o 
  12   9   7       11.80       10.05     11.11 o 
   0  10   7      383.14      375.67     24.44 o 
   1  10   7     1019.20     1058.50     27.18 o 
   2  10   7       47.61       45.00      9.52 o 
   3  10   7        1.11       -4.25      8.36 o 
   4  10   7      271.95      275.30     17.32 o 
   5  10   7      243.42      239.59     17.68 o 
   6  10   7       10.20       16.37      9.53 o 
   7  10   7       14.79       12.89     10.85 o 
   8  10   7       12.62       -1.02     11.05 o 
   9  10   7       19.60       11.72     14.01 o 
  10  10   7       75.39       55.93     21.10 o 
   1  11   7       23.96        8.27      8.80 o 
   2  11   7       76.29       53.51     10.79 o 
   3  11   7      165.71      170.85     16.06 o 
   4  11   7       19.11       16.94     10.65 o 
   5  11   7        1.24        2.46     10.50 o 
   6  11   7       26.05       27.12     13.07 o 
   7  11   7       17.94        0.80     12.40 o 
   8  11   7       60.42       78.06     18.67 o 
   0  12   7       36.93       35.33     18.21 o 
   1  12   7      147.81      116.24     14.42 o 
   2  12   7        7.67        6.91     11.64 o 
   3  12   7        1.23        2.19     11.19 o 
   0   0   8     1992.54     1772.01    130.95 o 
   1   0   8       20.33       30.22      4.53 o 
   2   0   8      605.12      729.68     11.65 o 
   3   0   8      545.65      558.76      9.30 o 
   4   0   8     1790.37     1933.44     25.29 o 
   5   0   8      843.61      878.88     13.77 o 
   6   0   8       64.24       41.38      3.59 o 
   7   0   8     1025.73     1215.26     36.36 o 
   8   0   8     1239.27     1361.87     23.16 o 
   9   0   8        0.08        0.43      4.04 o 
  10   0   8     1592.47     1621.26     35.68 o 
  11   0   8     2683.32     2671.39     53.49 o 
  12   0   8     2483.03     2356.72     49.52 o 
  13   0   8      536.34      523.81     28.07 o 
  14   0   8       45.99       35.31      8.34 o 
  15   0   8        0.69       -4.45      6.99 o 
  16   0   8       16.89       28.27      9.59 o 
  17   0   8       23.65       20.95     14.53 o 
  18   0   8      579.58      672.88     44.42 o 
   1   1   8       36.48       34.45      1.78 o 
   2   1   8      463.27      433.39      7.46 o 
   3   1   8       35.45       46.80      3.12 o 
   4   1   8      745.94      796.06      9.80 o 
   5   1   8      128.83      127.86      3.60 o 
   6   1   8     1261.13     1293.25     14.40 o 
   7   1   8       25.17       15.80      2.69 o 
   8   1   8      174.89      187.28      5.30 o 
   9   1   8      318.90      312.76      7.59 o 
  10   1   8      423.95      410.90     10.02 o 
  11   1   8      168.05      189.63      7.79 o 
  12   1   8       49.47       32.19      4.98 o 
  13   1   8        0.14       -1.59      4.13 o 
  14   1   8      194.52      194.84      9.14 o 
  15   1   8      182.20      190.33      9.98 o 
  16   1   8      295.63      318.62     16.25 o 
  17   1   8       88.05      109.44      9.31 o 
  18   1   8       30.51       34.32     13.16 o 
   0   2   8      769.06      792.97     16.54 o 
   1   2   8      363.25      410.15      7.62 o 
   2   2   8      373.83      412.99      8.21 o 
   3   2   8      254.73      328.60      6.86 o 
   4   2   8     1285.14     1423.42     18.99 o 
   5   2   8        6.15        6.18      1.62 o 
   6   2   8     1924.73     2090.53     22.04 o 
   7   2   8      262.86      215.08      4.95 o 
   8   2   8      223.63      200.67      5.20 o 
   9   2   8     1717.83     1669.77     19.69 o 
  10   2   8        6.66        6.09      3.31 o 
  11   2   8       97.52       74.46      5.40 o 
  12   2   8      122.65      100.01      6.43 o 
  13   2   8       28.15       22.44      5.12 o 
  14   2   8      250.59      223.43     10.69 o 
  15   2   8      671.91      690.78     16.21 o 
  16   2   8      461.42      448.53     13.69 o 
  17   2   8        5.15       12.99     10.10 o 
  18   2   8       67.27       59.13     11.00 o 
   1   3   8     5478.57     5555.88     64.78 o 
   2   3   8      109.69      133.44      6.60 o 
   3   3   8     7372.63     8083.59    121.15 o 
   4   3   8     1004.63     1113.38     18.10 o 
   5   3   8        3.64        6.58      2.70 o 
   6   3   8       19.37       16.46      2.38 o 
   7   3   8      771.66      829.16     11.91 o 
   8   3   8       32.55       35.24      2.70 o 
   9   3   8        0.27        2.57      2.32 o 
  10   3   8      218.23      233.72      6.16 o 
  11   3   8     1424.78     1418.14     18.54 o 
  12   3   8      289.29      291.20     10.12 o 
  13   3   8      428.30      394.22     14.56 o 
  14   3   8      613.92      647.76     22.49 o 
  15   3   8      295.47      326.47     14.59 o 
  16   3   8       74.66       71.23     11.52 o 
  17   3   8      247.54      241.82     23.26 o 
   0   4   8     5617.16     5869.63     81.13 o 
   1   4   8     1849.47     2119.77     28.74 o 
   2   4   8     3712.01     3871.87     44.11 o 
   3   4   8     1291.15     1308.31     20.02 o 
   4   4   8      104.54      118.10      6.81 o 
   5   4   8        2.67       10.62      3.67 o 
   6   4   8        3.66        5.76      3.40 o 
   7   4   8      307.69      348.41     14.00 o 
   8   4   8        2.63        1.98      3.86 o 
   9   4   8       29.32       39.88      5.01 o 
  10   4   8     2580.48     2590.23     35.67 o 
  11   4   8      112.35      106.04      7.68 o 
  12   4   8       11.15        5.96      6.48 o 
  13   4   8      117.32       96.24     10.99 o 
  14   4   8      301.34      307.36     15.34 o 
  15   4   8      188.39      196.40     27.23 o 
  16   4   8       26.23       35.33     10.36 o 
  17   4   8       29.21       29.69     11.98 o 
   1   5   8       57.16       56.35      4.26 o 
   2   5   8      190.89      221.07      7.91 o 
   3   5   8      110.66      104.86      5.60 o 
   4   5   8      803.66      772.87     15.04 o 
   5   5   8      196.02      202.15      7.90 o 
   6   5   8     2980.48     2954.10     42.05 o 
   7   5   8      596.74      571.74     15.17 o 
   8   5   8      469.78      518.58     13.83 o 
   9   5   8      590.87      588.95     15.55 o 
  10   5   8     1704.40     1680.51     33.16 o 
  11   5   8       38.34       33.16      7.19 o 
  12   5   8      181.31      194.35     21.71 o 
  13   5   8       55.15       81.19     25.43 o 
  14   5   8      265.56      284.44     21.68 o 
  15   5   8       12.46        3.82     11.26 o 
  16   5   8        1.27       13.15      9.98 o 
   0   6   8     4923.13     4541.44     75.53 o 
   1   6   8      462.69      446.73     11.98 o 
   2   6   8      294.31      290.24      9.22 o 
   3   6   8       61.24       72.08      7.15 o 
   4   6   8      140.02      132.97      7.34 o 
   5   6   8        3.67        3.75      4.50 o 
   6   6   8      818.09      794.21     20.53 o 
   7   6   8       69.57       73.87      8.90 o 
   8   6   8      707.17      696.54     16.91 o 
   9   6   8      399.08      416.28     15.40 o 
  10   6   8       30.93       28.16      8.05 o 
  11   6   8       66.49       54.31     10.11 o 
  12   6   8       46.23       29.57     11.29 o 
  13   6   8       27.17       24.11      9.52 o 
  14   6   8        1.03       -4.67     20.12 o 
  15   6   8        0.12       -1.45     25.27 o 
   1   7   8       88.12       81.96      6.26 o 
   2   7   8      546.81      534.59     13.99 o 
   3   7   8       74.25       68.69      5.73 o 
   4   7   8      741.83      727.98     17.36 o 
   5   7   8       44.43       27.26      6.70 o 
   6   7   8      293.99      269.35     13.97 o 
   7   7   8      146.35      118.53     12.41 o 
   8   7   8       41.59       47.97     14.18 o 
   9   7   8      122.35       98.32     10.49 o 
  10   7   8        1.74       10.43      8.17 o 
  11   7   8        7.45        1.60      8.34 o 
  12   7   8      138.93      160.87     17.54 o 
  13   7   8       99.78      104.44     14.04 o 
  14   7   8       95.81       98.65     33.55 o 
   0   8   8       80.50       72.81     12.25 o 
   1   8   8      388.24      369.84     13.21 o 
   2   8   8       10.84       10.20      5.48 o 
   3   8   8      357.13      346.28     12.26 o 
   4   8   8      125.05      118.84      9.42 o 
   5   8   8      158.23      139.49     10.90 o 
   6   8   8      196.29      168.15     15.11 o 
   7   8   8      442.91      444.73     26.13 o 
   8   8   8       17.71       23.10     14.61 o 
   9   8   8      805.21      826.30     41.59 o 
  10   8   8        2.31        1.04     17.94 o 
  11   8   8       76.54       73.18     12.82 o 
  12   8   8        3.97        8.61      9.65 o 
  13   8   8        3.01       -5.89     10.22 o 
   1   9   8      300.91      318.47     14.98 o 
   2   9   8      572.12      628.85     20.01 o 
   3   9   8      235.64      236.06     12.43 o 
   4   9   8        2.01        2.34      8.98 o 
   5   9   8       75.04       63.44     12.31 o 
   6   9   8      111.90      126.91     17.72 o 
   7   9   8       20.91        5.02      8.75 o 
   8   9   8        3.32       20.19     10.89 o 
   9   9   8      216.88      225.93     26.88 o 
  10   9   8      103.10      110.61     22.08 o 
  11   9   8        6.19       33.22     24.14 o 
  12   9   8       38.53       59.66     13.63 o 
   0  10   8      574.32      641.02     34.94 o 
   1  10   8       72.75       82.29     12.22 o 
   2  10   8      141.76      139.81     12.43 o 
   3  10   8       33.66       28.36      9.94 o 
   4  10   8        2.90       12.17      9.14 o 
   5  10   8       67.43       50.89     11.09 o 
   6  10   8      496.24      507.34     22.88 o 
   7  10   8       89.14       73.40     16.05 o 
   8  10   8       14.69        4.58     10.90 o 
   9  10   8      182.24      201.97     23.84 o 
  10  10   8       26.65       48.67     20.68 o 
   1  11   8        4.45       13.85      9.08 o 
   2  11   8        6.75       -0.41     11.35 o 
   3  11   8        0.01        4.16      9.82 o 
   4  11   8      112.40      104.82     14.61 o 
   5  11   8        6.77        6.28     10.67 o 
   6  11   8        0.02       -3.51     12.06 o 
   7  11   8        0.22      -22.10     12.65 o 
   0  12   8      117.37      163.74     22.24 o 
   1  12   8        6.40        8.65     10.27 o 
   2  12   8        4.04       -1.00     11.55 o 
   3  12   8       13.86       -0.72     13.05 o 
   1   1   9      501.86      488.12      8.91 o 
   2   1   9       99.01      116.41      2.83 o 
   3   1   9     4718.98     4996.79     51.82 o 
   4   1   9        1.03        5.68      1.49 o 
   5   1   9     4188.29     4744.01     47.22 o 
   6   1   9      810.10      926.64     11.90 o 
   7   1   9     2192.75     2211.69     22.75 o 
   8   1   9      775.60      708.68     10.55 o 
   9   1   9       73.18       79.81      4.41 o 
  10   1   9       71.72       61.74      5.42 o 
  11   1   9     2208.74     2145.41     30.14 o 
  12   1   9     1632.91     1595.32     27.29 o 
  13   1   9       29.67        8.20      4.75 o 
  14   1   9       16.02       19.32      5.25 o 
  15   1   9      124.38      110.76      8.43 o 
  16   1   9       18.70       19.07      6.40 o 
  17   1   9       91.46      130.58     12.48 o 
  18   1   9      380.86      441.32     17.35 o 
   0   2   9     1636.53     1880.24     32.98 o 
   1   2   9     5010.89     5210.24     51.15 o 
   2   2   9      480.65      494.63      8.88 o 
   3   2   9     5811.52     6325.88     62.20 o 
   4   2   9        5.65       15.49      2.09 o 
   5   2   9        2.61        1.94      1.59 o 
   6   2   9      105.90      111.27      5.18 o 
   7   2   9        3.83       10.18      2.06 o 
   8   2   9      101.13       91.85      4.73 o 
   9   2   9      877.31      852.85     12.41 o 
  10   2   9     1014.55     1042.85     14.62 o 
  11   2   9      371.55      366.82     10.89 o 
  12   2   9       27.09       17.78      4.41 o 
  13   2   9      444.00      405.50     11.66 o 
  14   2   9       54.65       49.04      6.05 o 
  15   2   9       91.26      104.55      7.75 o 
  16   2   9       58.50       63.94      8.01 o 
  17   2   9       33.01       25.56      7.89 o 
   1   3   9      257.48      273.30      7.95 o 
   2   3   9      233.45      251.74      7.14 o 
   3   3   9     2487.75     2690.34     41.06 o 
   4   3   9     1411.65     1679.61     24.89 o 
   5   3   9      874.27      898.31     13.93 o 
   6   3   9     1930.68     2053.95     23.57 o 
   7   3   9     1217.93     1238.87     15.13 o 
   8   3   9      744.56      747.02     16.38 o 
   9   3   9      105.98       99.69      6.34 o 
  10   3   9       98.91      104.89      5.28 o 
  11   3   9      332.45      316.34      8.30 o 
  12   3   9      535.91      502.29     15.53 o 
  13   3   9      286.45      276.05     10.68 o 
  14   3   9      811.30      786.08     18.69 o 
  15   3   9      143.39      133.53     10.00 o 
  16   3   9       20.12       30.18      9.55 o 
  17   3   9      387.79      443.53     30.98 o 
   0   4   9     6812.64     7487.61    114.37 o 
   1   4   9     1659.70     1939.76     29.00 o 
   2   4   9      124.06      108.89      5.91 o 
   3   4   9     4237.03     4462.76     64.92 o 
   4   4   9       64.82       42.64      4.81 o 
   5   4   9        1.27        8.08      3.62 o 
   6   4   9     2211.47     2383.20     48.90 o 
   7   4   9     1254.78     1229.96     30.33 o 
   8   4   9        0.12       -1.12      3.20 o 
   9   4   9     4791.05     4687.37     57.12 o 
  10   4   9      186.31      188.91      8.29 o 
  11   4   9       35.04       38.52      9.47 o 
  12   4   9        0.15        2.84      5.56 o 
  13   4   9      369.43      363.22     14.74 o 
  14   4   9      169.81      166.72     15.96 o 
  15   4   9      609.97      656.09     25.17 o 
  16   4   9       49.46       64.64     11.84 o 
  17   4   9      317.00      356.88     35.77 o 
   1   5   9     1561.18     1583.89     22.23 o 
   2   5   9     3559.36     3765.80     44.38 o 
   3   5   9        0.86        5.01      3.06 o 
   4   5   9      678.34      641.25     14.38 o 
   5   5   9     1947.73     1914.44     34.41 o 
   6   5   9        2.38        5.66      3.82 o 
   7   5   9      913.91      873.12     24.04 o 
   8   5   9       58.16       42.48      6.95 o 
   9   5   9     2014.20     2160.59     35.19 o 
  10   5   9      139.82      142.41     12.53 o 
  11   5   9        8.70       13.97      6.74 o 
  12   5   9       55.90       56.96      9.35 o 
  13   5   9       49.17       27.57     11.77 o 
  14   5   9      186.13      207.77     24.98 o 
  15   5   9      170.95      130.08     41.12 o 
  16   5   9       39.79       35.52     11.99 o 
   0   6   9     1073.03     1027.79     24.99 o 
   1   6   9     2398.28     2335.46     31.31 o 
   2   6   9       47.57       57.75      4.96 o 
   3   6   9      116.08      114.49      6.55 o 
   4   6   9      205.82      182.23      7.79 o 
   5   6   9      900.51      861.36     20.56 o 
   6   6   9        4.07        1.78      6.12 o 
   7   6   9      215.16      209.16     20.05 o 
   8   6   9       48.35       31.03      6.64 o 
   9   6   9      562.15      554.96     17.20 o 
  10   6   9       14.38       16.13      7.46 o 
  11   6   9       10.05       16.78      7.61 o 
  12   6   9        9.39       11.64      8.15 o 
  13   6   9        3.26        3.22      8.43 o 
  14   6   9      331.92      309.22     46.02 o 
  15   6   9       87.71      120.77     37.41 o 
   1   7   9     2239.10     2235.72     31.62 o 
   2   7   9       23.67       18.53      5.05 o 
   3   7   9      833.74      851.42     17.61 o 
   4   7   9       95.51       84.19      7.61 o 
   5   7   9      624.88      605.34     23.24 o 
   6   7   9      240.64      254.10     13.88 o 
   7   7   9      136.08      110.28     11.87 o 
   8   7   9        5.61        3.88      7.71 o 
   9   7   9      178.65      178.86     16.12 o 
  10   7   9      169.27      172.53     14.65 o 
  11   7   9       72.26       67.52     11.72 o 
  12   7   9       50.68       64.06     19.16 o 
  13   7   9       77.56       92.64     16.06 o 
  14   7   9       97.37       58.74     28.08 o 
   0   8   9     2320.40     2358.57    104.22 o 
   1   8   9      801.90      753.90     20.61 o 
   2   8   9      181.39      176.41     12.80 o 
   3   8   9      598.13      594.09     17.04 o 
   4   8   9      118.00      110.41      9.14 o 
   5   8   9      359.13      394.13     16.24 o 
   6   8   9      164.02      123.54     10.86 o 
   7   8   9     1148.60     1182.42     30.66 o 
   8   8   9      101.08       79.58     19.67 o 
   9   8   9      215.32      230.04     25.73 o 
  10   8   9        4.27       -4.20     16.25 o 
  11   8   9       26.97       45.86     11.31 o 
  12   8   9       34.48       36.50     11.50 o 
  13   8   9        6.66       11.42     11.51 o 
   1   9   9      430.63      411.66     16.71 o 
   2   9   9      451.97      482.46     21.89 o 
   3   9   9       36.94       33.42      7.67 o 
   4   9   9       11.66        5.99      7.29 o 
   5   9   9        6.24        0.92      7.08 o 
   6   9   9        0.95        0.89      7.95 o 
   7   9   9      232.60      246.91     16.80 o 
   8   9   9     1201.54     1350.69     46.57 o 
   9   9   9      153.21      221.83     36.22 o 
  10   9   9      176.09      160.52     65.13 o 
  11   9   9       59.71       69.60     21.35 o 
  12   9   9      495.51      641.10     38.54 o 
   0  10   9       71.00       98.03     22.52 o 
   1  10   9      290.82      264.44     15.16 o 
   2  10   9      110.63      107.57     11.73 o 
   3  10   9      201.03      220.84     24.64 o 
   4  10   9       20.66       17.67      9.73 o 
   5  10   9      200.24      186.63     15.76 o 
   6  10   9      155.20      131.19     14.47 o 
   7  10   9      147.59      143.41     19.88 o 
   8  10   9        0.40        3.14     13.37 o 
   9  10   9       27.05       18.53     14.82 o 
  10  10   9      157.40      199.68     45.82 o 
   1  11   9      527.18      617.94     22.95 o 
   2  11   9       68.69       55.02     12.49 o 
   3  11   9      208.51      207.33     30.30 o 
   4  11   9        4.29       -3.66     10.12 o 
   5  11   9       61.37       98.87     14.61 o 
   6  11   9       22.39        7.57     12.03 o 
   7  11   9        2.15      -12.50     16.08 o 
   0  12   9        0.28       -3.15     15.01 o 
   1  12   9        5.60       -5.36     12.45 o 
   2  12   9        7.13        0.94     12.88 o 
   0   0  10     7958.13     7433.49    123.12 o 
   1   0  10     1421.45     1363.12     15.92 o 
   2   0  10     1655.61     1731.87     24.17 o 
   3   0  10        4.57        1.32      1.83 o 
   4   0  10     1623.23     1762.15     23.67 o 
   5   0  10        8.14        9.02      2.36 o 
   6   0  10     1102.77     1285.45     19.15 o 
   7   0  10      599.30      574.76     11.25 o 
   8   0  10      204.57      228.89     12.54 o 
   9   0  10     5516.64     5532.76    103.64 o 
  10   0  10      252.23      244.65     12.60 o 
  11   0  10     3708.84     3769.99     70.82 o 
  12   0  10      717.38      674.93     50.75 o 
  13   0  10      226.46      201.65     13.27 o 
  14   0  10       27.30       33.33      8.64 o 
  15   0  10       82.12       80.03     11.27 o 
  16   0  10      141.96      133.95     13.42 o 
  17   0  10       36.61       52.02     11.43 o 
  18   0  10      441.65      572.45     27.68 o 
   1   1  10      737.67      690.63      9.08 o 
   2   1  10     2765.84     3026.89     27.51 o 
   3   1  10      972.59     1060.23     11.36 o 
   4   1  10     2607.56     2902.69     27.99 o 
   5   1  10     1632.03     1804.88     19.42 o 
   6   1  10        5.34        8.95      2.12 o 
   7   1  10      600.37      695.34     10.34 o 
   8   1  10      353.04      338.61      7.37 o 
   9   1  10      385.93      430.11      9.50 o 
  10   1  10       87.23       79.28      5.45 o 
  11   1  10      315.53      287.37      9.52 o 
  12   1  10      467.38      427.09     13.40 o 
  13   1  10      151.87      156.37      8.96 o 
  14   1  10        0.02        0.94      4.87 o 
  15   1  10       10.99        9.38      5.44 o 
  16   1  10       77.72       76.81      8.17 o 
  17   1  10       81.87      116.72      9.63 o 
   0   2  10     3241.93     3157.11     51.86 o 
   1   2  10      127.38      122.70      3.81 o 
   2   2  10     5797.23     6420.31     65.78 o 
   3   2  10      496.62      574.38      8.74 o 
   4   2  10       17.09       17.93      1.95 o 
   5   2  10       15.57       31.15      2.25 o 
   6   2  10      237.18      313.20      6.22 o 
   7   2  10      360.34      354.11      6.50 o 
   8   2  10     1337.00     1254.59     15.61 o 
   9   2  10      254.98      247.10      6.55 o 
  10   2  10      848.96      779.67     14.57 o 
  11   2  10       97.27       91.66      6.99 o 
  12   2  10     1399.30     1283.14     20.51 o 
  13   2  10        0.07        8.06      4.62 o 
  14   2  10        0.43        3.26      4.61 o 
  15   2  10        1.51        8.28      5.41 o 
  16   2  10       13.70       11.64      6.25 o 
  17   2  10      132.66      119.81     16.87 o 
   1   3  10     4031.02     4527.32     59.31 o 
   2   3  10      774.30      850.67     22.44 o 
   3   3  10       91.76      134.33      6.00 o 
   4   3  10     1852.55     2036.29     27.09 o 
   5   3  10     3091.02     3365.25     40.34 o 
   6   3  10      117.05      126.69      4.52 o 
   7   3  10       13.64        9.58      2.40 o 
   8   3  10        1.24        5.92      2.52 o 
   9   3  10      712.57      713.65     12.03 o 
  10   3  10        1.18       -0.59      2.99 o 
  11   3  10      194.24      159.88      8.72 o 
  12   3  10      177.25      177.10      9.31 o 
  13   3  10       81.48       95.32      9.16 o 
  14   3  10       28.11       19.91      8.63 o 
  15   3  10       42.80       40.76     10.00 o 
  16   3  10      165.50      193.67     15.96 o 
  17   3  10      411.41      413.13     24.69 o 
   0   4  10     1468.68     1551.81     29.56 o 
   1   4  10     3548.47     3633.97     48.91 o 
   2   4  10      915.94      956.33     15.66 o 
   3   4  10       72.75       73.87      5.12 o 
   4   4  10      754.57      832.80     20.32 o 
   5   4  10     1274.90     1401.73     23.16 o 
   6   4  10       53.32       73.11      5.51 o 
   7   4  10      233.43      248.25      8.50 o 
   8   4  10     1038.27     1006.57     22.86 o 
   9   4  10      163.21      139.60      9.71 o 
  10   4  10      140.48      126.14      7.28 o 
  11   4  10      153.02      154.00      8.08 o 
  12   4  10      191.71      231.52     15.63 o 
  13   4  10      350.98      370.04     23.76 o 
  14   4  10        0.13       -0.36      7.47 o 
  15   4  10       49.18       60.33     11.21 o 
  16   4  10        5.95       11.03      9.57 o 
  17   4  10        8.41       14.09     12.63 o 
   1   5  10      339.96      338.06     10.88 o 
   2   5  10     3328.90     3240.54     45.59 o 
   3   5  10       35.15       21.30      4.15 o 
   4   5  10        6.40        5.24      3.80 o 
   5   5  10      413.27      404.45     13.21 o 
   6   5  10      276.16      262.99      9.44 o 
   7   5  10      548.63      537.09     17.83 o 
   8   5  10      171.89      143.62     13.94 o 
   9   5  10      912.86      975.94     23.05 o 
  10   5  10       60.90       64.30      9.92 o 
  11   5  10       47.74       31.06      7.86 o 
  12   5  10       17.57       22.40      7.99 o 
  13   5  10      148.15      122.26     15.93 o 
  14   5  10      102.76      130.05     16.74 o 
  15   5  10        3.18       12.99     19.83 o 
  16   5  10        6.67       21.29     17.98 o 
   0   6  10      471.30      473.94     21.97 o 
   1   6  10      567.94      615.39     15.61 o 
   2   6  10       29.72       24.62      4.10 o 
   3   6  10     1173.11     1034.47     20.32 o 
   4   6  10       20.26       20.04      5.84 o 
   5   6  10       83.08       73.28      9.29 o 
   6   6  10        0.33       -8.22      5.95 o 
   7   6  10      167.40      171.40     12.72 o 
   8   6  10      466.92      483.23     17.67 o 
   9   6  10      180.61      213.80     17.82 o 
  10   6  10      197.54      204.73     22.01 o 
  11   6  10       26.02       17.63      7.90 o 
  12   6  10      130.75      143.77     14.12 o 
  13   6  10       73.17       44.39     16.25 o 
  14   6  10      119.60      107.34     31.86 o 
   1   7  10      910.94      895.24     19.18 o 
   2   7  10     1185.85     1113.36     24.02 o 
   3   7  10      120.32      109.62      7.52 o 
   4   7  10       14.15        5.03      5.38 o 
   5   7  10       59.04       65.35      8.94 o 
   6   7  10       65.48       50.07      9.41 o 
   7   7  10       57.67       40.71      9.26 o 
   8   7  10        5.62        1.89      7.50 o 
   9   7  10       32.03       33.46      7.81 o 
  10   7  10       29.37       18.63      9.27 o 
  11   7  10        0.21        1.91      8.09 o 
  12   7  10       11.14       16.55      9.33 o 
  13   7  10       99.75      101.14     14.19 o 
  14   7  10      243.26      210.41     41.44 o 
   0   8  10      302.30      320.84     20.64 o 
   1   8  10     4227.38     4305.54     64.04 o 
   2   8  10      416.28      433.52     18.27 o 
   3   8  10        5.23       10.65      6.00 o 
   4   8  10      265.57      278.02     14.16 o 
   5   8  10      518.60      536.24     21.57 o 
   6   8  10      364.76      420.69     18.75 o 
   7   8  10      890.01      930.30     27.32 o 
   8   8  10      283.02      292.95     47.07 o 
   9   8  10      400.90      343.47     29.55 o 
  10   8  10        6.63       -0.17     15.53 o 
  11   8  10       12.12       19.15     10.01 o 
  12   8  10       30.78       31.87     11.36 o 
  13   8  10       46.76       66.45     15.17 o 
   1   9  10      238.16      251.59     15.93 o 
   2   9  10      116.18       97.41     15.31 o 
   3   9  10       59.83       56.22      9.21 o 
   4   9  10       59.65       60.80      9.95 o 
   5   9  10      519.62      472.09     18.87 o 
   6   9  10       26.21       42.04     11.31 o 
   7   9  10      115.02      104.95     14.81 o 
   8   9  10       94.50       85.10     16.51 o 
   9   9  10      838.07      823.75     45.10 o 
  10   9  10        6.92       15.81     17.67 o 
  11   9  10       14.59       25.89     18.77 o 
   0  10  10        3.80       -3.61     10.63 o 
   1  10  10      141.01      141.02     12.71 o 
   2  10  10      119.74      111.23     11.76 o 
   3  10  10       65.77       47.01      9.81 o 
   4  10  10        4.68        4.37      9.30 o 
   5  10  10       85.80      105.76     15.03 o 
   6  10  10        0.00        4.31     10.51 o 
   7  10  10        6.16       13.10     13.19 o 
   8  10  10     1035.49     1094.85     47.16 o 
   9  10  10      237.92      250.87     38.74 o 
  10  10  10      250.20      246.70     44.58 o 
   1  11  10        7.06       15.60      9.47 o 
   2  11  10      161.42      182.21     16.40 o 
   3  11  10       17.93       10.85     10.93 o 
   4  11  10      174.63      221.62     18.07 o 
   5  11  10       39.28       41.62     12.42 o 
   6  11  10        2.69        4.68     12.32 o 
   7  11  10      207.96      230.65     31.28 o 
   0  12  10        0.33       22.50     18.83 o 
   1  12  10       68.42      129.98     35.96 o 
   1   1  11      299.51      342.47      6.63 o 
   2   1  11        2.88        9.83      1.39 o 
   3   1  11     5025.59     5660.27     51.61 o 
   4   1  11      403.64      466.53      6.64 o 
   5   1  11     2519.43     2882.78     25.92 o 
   6   1  11       21.37       18.33      2.42 o 
   7   1  11      264.50      272.79      6.29 o 
   8   1  11     1670.81     1753.11     20.47 o 
   9   1  11       38.16       31.06      4.91 o 
  10   1  11      340.36      329.91     10.57 o 
  11   1  11      332.58      325.31     10.23 o 
  12   1  11     1099.45     1084.46     20.77 o 
  13   1  11      109.91      125.20      7.98 o 
  14   1  11       46.60       34.69      6.06 o 
  15   1  11       43.90       42.35      6.91 o 
  16   1  11       13.87       22.66      6.56 o 
  17   1  11       54.22       70.23      8.48 o 
   0   2  11    12162.07    13359.42    198.31 o 
   1   2  11      174.97      166.37      4.00 o 
   2   2  11     1091.85     1239.34     20.97 o 
   3   2  11      810.59      955.48     12.78 o 
   4   2  11     4216.68     4692.57     44.39 o 
   5   2  11      500.72      555.45     10.46 o 
   6   2  11      666.65      715.02      9.94 o 
   7   2  11      110.20       89.71      5.26 o 
   8   2  11      687.96      653.39     10.28 o 
   9   2  11     1573.11     1520.36     18.70 o 
  10   2  11      844.30      815.03     13.42 o 
  11   2  11       19.19       19.72      4.94 o 
  12   2  11      133.83      130.27     10.03 o 
  13   2  11       75.36       77.10      6.88 o 
  14   2  11       86.09       76.18      7.12 o 
  15   2  11        6.45       12.08      5.61 o 
  16   2  11      169.63      190.91     10.49 o 
  17   2  11      118.09      140.62     12.83 o 
   1   3  11      699.42      729.18     18.08 o 
   2   3  11     2774.36     3049.49     47.78 o 
   3   3  11        0.20       -1.82      2.82 o 
   4   3  11     2347.97     2292.66     29.96 o 
   5   3  11      172.65      140.31      6.77 o 
   6   3  11       71.52       86.49      4.11 o 
   7   3  11       73.67       69.33      3.65 o 
   8   3  11      562.78      564.29      9.63 o 
   9   3  11      960.80      886.48     13.25 o 
  10   3  11       66.18       46.95      4.21 o 
  11   3  11      496.62      483.07     10.73 o 
  12   3  11     2319.22     2236.95     33.24 o 
  13   3  11      163.02      158.33      8.75 o 
  14   3  11      309.74      340.38     15.36 o 
  15   3  11        3.50       13.45     10.45 o 
  16   3  11      316.24      282.00     25.06 o 
  17   3  11       27.95       48.14     12.77 o 
   0   4  11     1655.22     1626.16     30.52 o 
   1   4  11       46.35       55.29      9.82 o 
   2   4  11      243.72      293.11      9.27 o 
   3   4  11     1793.06     1835.20     29.07 o 
   4   4  11     2593.14     2758.72     38.41 o 
   5   4  11        1.80       10.60      3.43 o 
   6   4  11        8.21        1.96      3.31 o 
   7   4  11       27.15       32.77      4.17 o 
   8   4  11     4999.26     4894.79     59.09 o 
   9   4  11      140.22      117.48      7.23 o 
  10   4  11      179.13      219.44      8.90 o 
  11   4  11      283.03      280.55     11.04 o 
  12   4  11      541.44      604.10     16.96 o 
  13   4  11       13.01        3.01      7.20 o 
  14   4  11        8.26        3.37      7.44 o 
  15   4  11      486.85      490.29     22.08 o 
  16   4  11      103.15      133.33     14.50 o 
   1   5  11     1806.24     1848.19     26.63 o 
   2   5  11      415.95      432.97     12.54 o 
   3   5  11      377.76      401.21     12.35 o 
   4   5  11     2030.03     1952.35     32.09 o 
   5   5  11      794.98      859.59     29.80 o 
   6   5  11      786.19      801.43     19.01 o 
   7   5  11      234.34      220.35     13.81 o 
   8   5  11      883.70      915.16     21.84 o 
   9   5  11      293.37      317.79     16.33 o 
  10   5  11      173.78      188.26     18.36 o 
  11   5  11       17.46       31.78      9.07 o 
  12   5  11        1.82       -0.24      5.87 o 
  13   5  11      169.43      172.76     17.14 o 
  14   5  11       39.98       52.65     18.55 o 
  15   5  11        8.96       -5.76     11.15 o 
  16   5  11        7.09       11.19     11.02 o 
   0   6  11     9431.46     9150.84    162.85 o 
   1   6  11      441.68      461.98     15.02 o 
   2   6  11     4020.61     3994.22     62.90 o 
   3   6  11      287.99      330.03     14.57 o 
   4   6  11     1766.35     1610.33     33.81 o 
   5   6  11        2.35       -3.27      5.61 o 
   6   6  11      611.04      634.49     21.89 o 
   7   6  11      393.68      410.33     14.41 o 
   8   6  11     1680.72     1586.90     31.81 o 
   9   6  11        0.06       -0.30      5.78 o 
  10   6  11       90.24       88.73      9.34 o 
  11   6  11       43.58       52.92      9.45 o 
  12   6  11       91.95       74.84     14.94 o 
  13   6  11       24.67       10.13     11.13 o 
  14   6  11        5.23        9.17     21.81 o 
   1   7  11        0.01       12.79      7.47 o 
   2   7  11     4746.53     4855.05     68.78 o 
   3   7  11      116.65      117.69      9.52 o 
   4   7  11        3.14       -3.70      6.06 o 
   5   7  11       65.42       66.99      9.29 o 
   6   7  11       10.30        5.81      6.27 o 
   7   7  11        3.16        7.62      7.94 o 
   8   7  11       44.74       53.06     10.57 o 
   9   7  11       10.94        0.76      9.01 o 
  10   7  11      233.74      241.49     15.27 o 
  11   7  11        0.03        0.69      8.60 o 
  12   7  11       82.49      102.53     13.41 o 
  13   7  11        0.71      -14.93      8.81 o 
  14   7  11      277.09      331.10     29.61 o 
   0   8  11      369.60      380.62     21.65 o 
   1   8  11       74.49       85.78      9.37 o 
   2   8  11      906.14      921.69     25.97 o 
   3   8  11      243.32      224.13     11.73 o 
   4   8  11       50.67       57.60      9.70 o 
   5   8  11        0.23        1.57      6.85 o 
   6   8  11      347.66      369.56     24.73 o 
   7   8  11       13.99       20.16      8.68 o 
   8   8  11       83.17      102.79     12.32 o 
   9   8  11       23.55       23.14     15.81 o 
  10   8  11        2.07        2.48     14.79 o 
  11   8  11        0.02        7.05      9.61 o 
  12   8  11      301.52      399.88     23.12 o 
  13   8  11       10.37       17.95     12.51 o 
   1   9  11       86.85       91.61     10.14 o 
   2   9  11      690.10      666.79     23.23 o 
   3   9  11        7.84        7.22      7.51 o 
   4   9  11       25.09       19.65      7.96 o 
   5   9  11       34.26       26.15      9.37 o 
   6   9  11      966.30     1025.83     32.33 o 
   7   9  11      338.49      355.44     21.83 o 
   8   9  11        5.99       -0.25     11.69 o 
   9   9  11       21.99       32.16     14.09 o 
  10   9  11      412.97      530.88     32.12 o 
  11   9  11       15.47       23.03     20.12 o 
   0  10  11        0.89       -5.60     10.07 o 
   1  10  11      218.03      197.64     16.79 o 
   2  10  11       65.43       70.70     11.64 o 
   3  10  11        0.85       -1.03      7.92 o 
   4  10  11      141.65      169.29     17.62 o 
   5  10  11      502.61      481.38     35.12 o 
   6  10  11      155.64      179.29     18.48 o 
   7  10  11      405.54      413.19     24.85 o 
   8  10  11      154.20      190.97     23.33 o 
   9  10  11       38.22       38.17     20.28 o 
   1  11  11      126.70      140.75     13.99 o 
   2  11  11      622.70      757.26     27.81 o 
   3  11  11        0.08        4.27     10.36 o 
   4  11  11       57.95       52.43     14.12 o 
   5  11  11      100.99      108.70     17.20 o 
   6  11  11      110.69       65.42     18.07 o 
   7  11  11       33.43       86.17     33.31 o 
   0   0  12       11.54        8.88      2.39 o 
   1   0  12     2159.21     2401.75     30.17 o 
   2   0  12      838.40      834.13     11.16 o 
   3   0  12      605.91      692.04     11.21 o 
   4   0  12      850.96     1073.32     16.45 o 
   5   0  12     9957.29    10447.63    133.16 o 
   6   0  12     4951.16     5113.04     62.05 o 
   7   0  12     1654.85     1825.81     26.14 o 
   8   0  12      202.93      174.82      7.59 o 
   9   0  12     3660.26     3831.96     76.64 o 
  10   0  12     1538.42     1472.03     44.48 o 
  11   0  12      107.69      100.14     16.70 o 
  12   0  12      554.57      574.44     22.92 o 
  13   0  12     1741.46     1760.35     41.68 o 
  14   0  12        1.77       -5.90      6.64 o 
  15   0  12        3.22       10.71      7.94 o 
  16   0  12      112.79      150.29     19.68 o 
  17   0  12       19.22       19.59     14.85 o 
   1   1  12     1965.40     2150.72     21.07 o 
   2   1  12     6969.51     7502.43     59.56 o 
   3   1  12      137.94      170.43      3.93 o 
   4   1  12      985.74     1120.36     12.32 o 
   5   1  12     3190.03     3466.33     30.67 o 
   6   1  12      104.38      104.00      4.53 o 
   7   1  12       80.31       70.54      3.72 o 
   8   1  12      140.65      141.97      5.10 o 
   9   1  12      108.58      104.49      6.66 o 
  10   1  12      142.12      137.03      6.88 o 
  11   1  12      907.53      902.91     17.40 o 
  12   1  12      291.59      290.51     10.67 o 
  13   1  12      182.03      190.87      9.25 o 
  14   1  12       13.26        8.79      5.19 o 
  15   1  12       41.19       44.54      6.77 o 
  16   1  12      423.68      440.22     14.92 o 
  17   1  12      164.79      173.69     17.64 o 
   0   2  12        0.52        3.45      2.24 o 
   1   2  12        1.62        2.13      1.51 o 
   2   2  12      702.56      892.29     12.16 o 
   3   2  12      665.97      670.67     13.60 o 
   4   2  12      320.97      335.52      5.59 o 
   5   2  12      156.61      155.80      4.39 o 
   6   2  12       63.51       40.24      3.15 o 
   7   2  12      973.83      989.80     13.66 o 
   8   2  12      279.63      255.20      6.72 o 
   9   2  12     3600.38     3521.12     40.71 o 
  10   2  12        4.69        3.67      3.41 o 
  11   2  12      864.19      868.71     18.97 o 
  12   2  12     1058.22     1030.77     19.07 o 
  13   2  12       12.71       14.80      4.83 o 
  14   2  12      100.72      102.72     11.53 o 
  15   2  12        1.35        0.41      5.99 o 
  16   2  12       33.84       43.13      8.14 o 
  17   2  12      135.81      135.30     25.33 o 
   1   3  12      935.10     1062.82     20.81 o 
   2   3  12     5186.01     5861.62     73.92 o 
   3   3  12      615.11      704.44     14.49 o 
   4   3  12      190.39      213.38      6.13 o 
   5   3  12        1.40        4.86      2.20 o 
   6   3  12       56.14       44.24      3.46 o 
   7   3  12       65.85       68.65      3.91 o 
   8   3  12      265.39      224.60      6.27 o 
   9   3  12       25.43       23.24      3.45 o 
  10   3  12       72.64       80.69      5.60 o 
  11   3  12       23.97       25.50      4.25 o 
  12   3  12      387.75      413.94     10.61 o 
  13   3  12      580.40      558.91     25.33 o 
  14   3  12      159.41      150.58     11.43 o 
  15   3  12      165.64      187.04     13.92 o 
  16   3  12       24.60        2.80      9.17 o 
  17   3  12        5.28        5.51     11.10 o 
   0   4  12       11.70        5.36      2.77 o 
   1   4  12      105.54      164.32      7.87 o 
   2   4  12      590.48      586.58     20.40 o 
   3   4  12      661.73      658.52     17.81 o 
   4   4  12       60.45       56.62      4.36 o 
   5   4  12      119.39      109.95      6.00 o 
   6   4  12        4.24       13.19      3.77 o 
   7   4  12      918.00      882.12     15.81 o 
   8   4  12     1493.82     1487.35     25.24 o 
   9   4  12       58.40       42.21      5.55 o 
  10   4  12        6.15        6.15      4.58 o 
  11   4  12      493.21      489.22     14.40 o 
  12   4  12      125.15      110.81      8.89 o 
  13   4  12        4.75        3.90      6.88 o 
  14   4  12      128.30      130.61     11.86 o 
  15   4  12       44.05       49.04     15.49 o 
  16   4  12      121.78      168.68     17.18 o 
   1   5  12       24.52       27.40      3.62 o 
   2   5  12     3782.50     3777.19     60.81 o 
   3   5  12      494.49      436.76     15.13 o 
   4   5  12      513.85      463.94     21.46 o 
   5   5  12        0.03        2.07      4.17 o 
   6   5  12     2102.15     2130.54     37.09 o 
   7   5  12      692.48      733.27     23.07 o 
   8   5  12      449.60      425.60     14.87 o 
   9   5  12      716.64      635.35     30.15 o 
  10   5  12      481.05      473.35     30.35 o 
  11   5  12      334.20      314.62     16.18 o 
  12   5  12       23.76       13.56      7.19 o 
  13   5  12      285.64      325.50     16.08 o 
  14   5  12       10.67        5.92     20.52 o 
  15   5  12        2.79       25.03     15.65 o 
  16   5  12        0.66        1.01     19.35 o 
   0   6  12     1342.26     1170.78     43.69 o 
   1   6  12      240.10      224.71     14.13 o 
   2   6  12        1.29       11.63      5.28 o 
   3   6  12     3534.06     3561.16     59.89 o 
   4   6  12        0.47        2.87      5.62 o 
   5   6  12       61.22       52.70      8.12 o 
   6   6  12      480.83      360.87     17.48 o 
   7   6  12      837.41      803.52     20.53 o 
   8   6  12       10.38        1.76      5.86 o 
   9   6  12       18.15       22.10      8.67 o 
  10   6  12       67.73       68.98      9.14 o 
  11   6  12        7.99       10.79      7.99 o 
  12   6  12       57.88       48.47      9.70 o 
  13   6  12       91.76      101.37     15.89 o 
  14   6  12       26.83       26.47     25.43 o 
  15   6  12      144.17      198.10     24.30 o 
   1   7  12     2726.36     2753.37     56.76 o 
   2   7  12     3395.42     3383.20     66.03 o 
   3   7  12      820.78      825.96     24.18 o 
   4   7  12      939.89      946.21     25.96 o 
   5   7  12      765.81      760.57     24.44 o 
   6   7  12      108.58       84.53     11.86 o 
   7   7  12        1.40        4.58      6.79 o 
   8   7  12       29.13       25.27      9.22 o 
   9   7  12        1.59        0.18      6.13 o 
  10   7  12       60.58       51.47      9.50 o 
  11   7  12        5.52       15.50     17.21 o 
  12   7  12      154.05      191.95     25.60 o 
  13   7  12        5.78       -1.82     11.22 o 
  14   7  12       32.57       42.16     16.49 o 
   0   8  12      331.73      361.84     33.95 o 
   1   8  12      246.25      257.15     17.33 o 
   2   8  12      507.99      569.01     30.65 o 
   3   8  12       92.48       72.13     10.54 o 
   4   8  12       24.12       11.33      7.64 o 
   5   8  12      799.25      734.53     24.81 o 
   6   8  12      373.97      372.76     18.26 o 
   7   8  12        5.94        8.59      8.17 o 
   8   8  12      711.22      760.26     25.49 o 
   9   8  12      133.32      130.68     22.09 o 
  10   8  12       10.34       27.48     11.14 o 
  11   8  12       26.07       34.87     11.10 o 
  12   8  12       26.43       34.63     11.77 o 
  13   8  12        4.53        1.53     11.96 o 
   1   9  12       56.53       55.46     10.22 o 
   2   9  12        1.45       -7.22      8.68 o 
   3   9  12       21.30       17.38      8.82 o 
   4   9  12       15.10        4.74      8.30 o 
   5   9  12        1.11        9.49      8.73 o 
   6   9  12      142.32      163.75     14.66 o 
   7   9  12        0.00        4.36     11.73 o 
   8   9  12       37.76       23.86     11.85 o 
   9   9  12       19.34       11.45     21.74 o 
  10   9  12       14.44       21.66     14.18 o 
  11   9  12      138.69      124.72     35.00 o 
   0  10  12       58.78       55.64     18.09 o 
   1  10  12      151.03      107.61     14.77 o 
   2  10  12        4.61       11.42      9.60 o 
   3  10  12      186.11      184.72     16.23 o 
   4  10  12        2.00       20.92     10.34 o 
   5  10  12       11.27       18.72     11.56 o 
   6  10  12       45.39       68.63     14.08 o 
   7  10  12       12.89       13.15     18.44 o 
   8  10  12      870.45      996.95     42.72 o 
   9  10  12       10.96       19.87     28.08 o 
   1  11  12       13.29       16.92     12.24 o 
   2  11  12       48.28       70.81     15.30 o 
   3  11  12        4.02        4.80     12.49 o 
   4  11  12       92.68       89.56     16.27 o 
   5  11  12       72.54       80.91     18.68 o 
   6  11  12       55.21       38.99     20.99 o 
   1   1  13     1272.83     1501.81     13.68 o 
   2   1  13      872.54      876.71      9.11 o 
   3   1  13        0.72        1.67      1.53 o 
   4   1  13      502.69      600.41      7.85 o 
   5   1  13      105.76      136.99      5.82 o 
   6   1  13     1094.23     1122.48     12.62 o 
   7   1  13     2525.44     2549.53     27.37 o 
   8   1  13      366.00      348.60     10.38 o 
   9   1  13      890.39      930.39     15.15 o 
  10   1  13       65.50       58.29      5.30 o 
  11   1  13      584.60      600.30     13.95 o 
  12   1  13      760.38      776.96     16.56 o 
  13   1  13      351.95      376.48     12.89 o 
  14   1  13       24.43       20.27      5.52 o 
  15   1  13      135.20      151.89      9.63 o 
  16   1  13       47.91       66.56      8.20 o 
  17   1  13      311.07      370.56     15.99 o 
   0   2  13      613.28      649.05     11.58 o 
   1   2  13     1785.51     2126.33     21.34 o 
   2   2  13      422.06      486.62      6.96 o 
   3   2  13     2572.40     2937.15     27.20 o 
   4   2  13      122.51      146.27      4.06 o 
   5   2  13      276.63      346.58      6.68 o 
   6   2  13        1.37        1.02      1.97 o 
   7   2  13      212.58      200.38      5.76 o 
   8   2  13     1480.31     1376.70     17.94 o 
   9   2  13       63.36       66.38      6.14 o 
  10   2  13      350.25      315.38      8.64 o 
  11   2  13      329.63      330.25      9.27 o 
  12   2  13       88.44       78.46      6.34 o 
  13   2  13      168.58      168.05      8.51 o 
  14   2  13       12.66       20.20      5.44 o 
  15   2  13        8.91       13.12      6.21 o 
  16   2  13       47.99       53.05     21.70 o 
  17   2  13       96.21      124.21     12.40 o 
   1   3  13        0.84        1.61      2.89 o 
   2   3  13      110.21      106.70      5.82 o 
   3   3  13      721.59      816.25     14.64 o 
   4   3  13      557.09      569.30     10.81 o 
   5   3  13      148.25      161.16      5.40 o 
   6   3  13        9.33        6.73      2.46 o 
   7   3  13      117.63      149.77      5.70 o 
   8   3  13     1173.80     1187.92     15.78 o 
   9   3  13      174.23      158.61      5.83 o 
  10   3  13        0.01        0.86      3.15 o 
  11   3  13      748.44      786.12     15.68 o 
  12   3  13      214.82      212.40     11.62 o 
  13   3  13      174.00      177.17     10.96 o 
  14   3  13        4.78        7.86      6.01 o 
  15   3  13      217.23      208.92     17.71 o 
  16   3  13       43.03       50.10     15.47 o 
   0   4  13      566.66      705.95     21.68 o 
   1   4  13       24.60       46.22      5.18 o 
   2   4  13      923.14      949.04     20.41 o 
   3   4  13      175.02      205.50      8.24 o 
   4   4  13      355.68      375.96     11.09 o 
   5   4  13      235.29      240.25     17.62 o 
   6   4  13      504.57      490.20     14.30 o 
   7   4  13      760.55      785.28     16.42 o 
   8   4  13      523.24      497.89     13.76 o 
   9   4  13      174.43      177.09      8.62 o 
  10   4  13     1163.38     1096.00     21.84 o 
  11   4  13      854.66      900.95     24.15 o 
  12   4  13      986.36      928.31     21.77 o 
  13   4  13      518.88      548.30     17.14 o 
  14   4  13       50.17       50.08     10.40 o 
  15   4  13        4.63        2.22      9.09 o 
  16   4  13      130.07      138.49     16.30 o 
   1   5  13        5.85       -0.09      3.54 o 
   2   5  13        2.67        7.49      5.86 o 
   3   5  13        4.32       19.10      5.60 o 
   4   5  13        0.01        1.99      4.86 o 
   5   5  13        0.03        5.37      4.25 o 
   6   5  13      138.14      107.25      8.22 o 
   7   5  13      254.34      215.72     13.74 o 
   8   5  13      418.71      362.74     14.00 o 
   9   5  13      206.94      211.99     14.90 o 
  10   5  13       57.14       23.82     11.30 o 
  11   5  13      285.73      295.86     12.05 o 
  12   5  13      115.97      103.31     13.10 o 
  13   5  13      701.62      739.75     23.60 o 
  14   5  13      333.65      383.64     25.47 o 
  15   5  13      236.16      240.86     22.93 o 
   0   6  13        0.27        7.73     11.55 o 
   1   6  13     1677.33     1745.25     40.11 o 
   2   6  13     2972.36     3051.66     53.61 o 
   3   6  13      707.65      662.48     20.40 o 
   4   6  13     1964.04     2044.69     40.54 o 
   5   6  13     1859.91     1793.06     37.32 o 
   6   6  13        1.88       -1.51      5.55 o 
   7   6  13      230.70      221.99     17.60 o 
   8   6  13      435.22      371.10     14.92 o 
   9   6  13       13.80        8.62      6.42 o 
  10   6  13      114.01      112.44     11.34 o 
  11   6  13       91.10      101.94     17.92 o 
  12   6  13        8.27       12.10      8.48 o 
  13   6  13        4.02        3.99     10.13 o 
  14   6  13        1.08       13.89     11.62 o 
  15   6  13        6.83        0.72     13.76 o 
   1   7  13     4545.87     4554.52     83.08 o 
   2   7  13      119.52      133.37     13.55 o 
   3   7  13     2950.17     3017.17     55.01 o 
   4   7  13      435.80      413.17     17.89 o 
   5   7  13      489.45      437.03     18.39 o 
   6   7  13       64.44       55.35      9.28 o 
   7   7  13      196.84      153.30     12.73 o 
   8   7  13       94.22      100.98     12.91 o 
   9   7  13       17.23       16.63      8.81 o 
  10   7  13        9.08        2.48      7.56 o 
  11   7  13       37.10       22.30     10.26 o 
  12   7  13        5.91       15.49     10.35 o 
  13   7  13      102.15      143.93     18.77 o 
  14   7  13       32.37       25.59     15.69 o 
   0   8  13      332.20      324.86     35.32 o 
   1   8  13      262.43      245.03     17.38 o 
   2   8  13      290.21      292.53     18.56 o 
   3   8  13     1217.22     1197.25     31.52 o 
   4   8  13        7.03       -1.29      7.60 o 
   5   8  13      237.89      252.15     23.65 o 
   6   8  13      175.77      174.95     14.28 o 
   7   8  13      699.24      686.46     24.22 o 
   8   8  13       31.89       33.73      9.68 o 
   9   8  13       17.91       19.47     10.98 o 
  10   8  13      109.58      119.90     14.58 o 
  11   8  13       18.62       24.96     10.74 o 
  12   8  13       31.55       34.19     16.73 o 
   1   9  13        4.94        1.47      8.80 o 
   2   9  13      382.36      391.66     19.78 o 
   3   9  13      350.56      301.01     20.86 o 
   4   9  13        2.35       14.64      9.03 o 
   5   9  13        9.65       15.89      9.30 o 
   6   9  13       49.45       58.26     11.35 o 
   7   9  13      267.87      278.15     20.38 o 
   8   9  13       26.43       15.20     11.62 o 
   9   9  13      438.37      494.81     31.64 o 
  10   9  13       57.47       34.19     15.17 o 
  11   9  13       42.61       90.20     32.99 o 
   0  10  13        0.03       -4.54     14.11 o 
   1  10  13       10.91        0.61     10.02 o 
   2  10  13        0.20        8.16     10.51 o 
   3  10  13       20.63       20.22     11.25 o 
   4  10  13        0.67       27.30     12.06 o 
   5  10  13       43.16       38.27     12.91 o 
   6  10  13       54.40       66.67     14.18 o 
   7  10  13      294.48      250.18     21.59 o 
   8  10  13      125.67      122.47     25.71 o 
   9  10  13        8.71       11.02     26.07 o 
   1  11  13      201.57      264.24     22.03 o 
   2  11  13        4.61        2.47     11.72 o 
   3  11  13      107.32      151.43     24.75 o 
   4  11  13        1.47       -2.75     15.61 o 
   5  11  13        3.14      -10.27     16.95 o 
   6  11  13      101.07      112.28     25.29 o 
   0   0  14      198.60      182.52      6.70 o 
   1   0  14     4040.33     4411.36     48.57 o 
   2   0  14     3978.57     4348.72     46.24 o 
   3   0  14     2663.75     2871.64     33.82 o 
   4   0  14      135.02      151.54      4.98 o 
   5   0  14      118.13      170.80      5.39 o 
   6   0  14      667.76      619.59     12.29 o 
   7   0  14      498.64      631.55     12.73 o 
   8   0  14      523.01      481.64     12.70 o 
   9   0  14     4025.02     4069.36     67.60 o 
  10   0  14        4.97        5.63      6.21 o 
  11   0  14     1973.37     1918.96     45.32 o 
  12   0  14        2.31        5.42      6.36 o 
  13   0  14       42.16       24.65      7.83 o 
  14   0  14       10.50       -0.11      6.99 o 
  15   0  14       52.47       77.84     12.94 o 
  16   0  14        0.11        1.49     10.18 o 
  17   0  14        6.36       10.12     10.72 o 
   1   1  14      208.81      199.08      3.49 o 
   2   1  14      281.42      237.68      3.88 o 
   3   1  14     1054.93     1177.12     11.74 o 
   4   1  14      705.97      764.30      9.36 o 
   5   1  14     1448.11     1650.14     17.38 o 
   6   1  14     1642.77     1723.15     17.65 o 
   7   1  14       70.05       62.37      3.75 o 
   8   1  14     1390.04     1417.61     18.03 o 
   9   1  14      159.96      151.65      8.33 o 
  10   1  14      451.02      459.56     16.06 o 
  11   1  14     1729.13     1670.26     26.25 o 
  12   1  14      358.78      358.68     17.54 o 
  13   1  14       55.63       67.75      9.30 o 
  14   1  14       59.91       70.06      7.27 o 
  15   1  14      125.80      123.80      9.09 o 
  16   1  14        5.27       14.47      6.35 o 
  17   1  14        9.65       20.37      8.15 o 
   0   2  14     1562.07     1624.71     23.69 o 
   1   2  14      502.54      539.84      7.37 o 
   2   2  14      119.56      128.78      3.61 o 
   3   2  14        3.56        1.58      1.46 o 
   4   2  14      648.67      681.96      9.22 o 
   5   2  14      458.28      527.13      7.96 o 
   6   2  14     1462.75     1462.69     18.21 o 
   7   2  14      372.16      378.66      7.87 o 
   8   2  14      235.21      217.39      8.18 o 
   9   2  14      890.41      860.32     13.57 o 
  10   2  14      144.57      142.49      6.35 o 
  11   2  14       61.43       58.87      5.18 o 
  12   2  14     1458.53     1465.21     24.28 o 
  13   2  14        8.72       11.14      4.98 o 
  14   2  14       23.84       24.47      5.84 o 
  15   2  14      740.97      786.08     27.30 o 
  16   2  14      994.08     1086.76     26.62 o 
  17   2  14       57.67       53.28     10.51 o 
   1   3  14      304.71      314.03      7.67 o 
   2   3  14      168.19      186.61      6.61 o 
   3   3  14       36.74       46.03      3.51 o 
   4   3  14       12.60       14.29      3.09 o 
   5   3  14       51.17       53.45      4.42 o 
   6   3  14      249.00      237.71      6.31 o 
   7   3  14      173.27      170.31      6.01 o 
   8   3  14      216.06      194.57      6.44 o 
   9   3  14      420.20      433.59     11.64 o 
  10   3  14       57.79       52.74      4.90 o 
  11   3  14      142.70      166.70      7.47 o 
  12   3  14      381.38      397.45     11.73 o 
  13   3  14        1.05        3.27      5.38 o 
  14   3  14      151.15      152.63     10.10 o 
  15   3  14      107.96      127.20     12.46 o 
  16   3  14        0.06        8.35     19.95 o 
   0   4  14      314.29      331.18     43.33 o 
   1   4  14     1283.88     1216.02     24.51 o 
   2   4  14        5.35        5.65      3.46 o 
   3   4  14       33.82       35.18      4.77 o 
   4   4  14      457.32      482.31     12.75 o 
   5   4  14      148.07      153.99     12.47 o 
   6   4  14      201.46      197.40      8.13 o 
   7   4  14      711.33      659.14     15.08 o 
   8   4  14       92.07       87.35      8.12 o 
   9   4  14      400.58      393.80     16.92 o 
  10   4  14      533.36      546.05     15.06 o 
  11   4  14      735.98      675.50     35.90 o 
  12   4  14      474.92      479.46     17.88 o 
  13   4  14      492.24      489.78     27.07 o 
  14   4  14       27.79        7.29      8.23 o 
  15   4  14        6.31       13.10      9.75 o 
  16   4  14      647.92      662.53     48.44 o 
   1   5  14      157.87      157.79     11.69 o 
   2   5  14       62.90       68.73      8.54 o 
   3   5  14      591.26      531.64     29.91 o 
   4   5  14      100.08      112.65      9.44 o 
   5   5  14      540.38      511.11     14.24 o 
   6   5  14     1264.28     1128.43     25.19 o 
   7   5  14      249.46      256.91     11.74 o 
   8   5  14      526.05      546.49     17.04 o 
   9   5  14      152.12      125.05     12.01 o 
  10   5  14      162.83      152.40      9.08 o 
  11   5  14       82.72       74.05     14.45 o 
  12   5  14      403.53      341.85     19.59 o 
  13   5  14       57.33       63.97     16.52 o 
  14   5  14      300.82      374.08     25.02 o 
  15   5  14        3.72       12.63     15.21 o 
   0   6  14       82.01       44.73     12.97 o 
   1   6  14       32.86       42.76      8.60 o 
   2   6  14      888.96      806.51     31.79 o 
   3   6  14     2364.45     2406.58     45.72 o 
   4   6  14        1.01       -0.21      6.00 o 
   5   6  14      170.79      162.96     13.95 o 
   6   6  14      267.73      284.61     15.02 o 
   7   6  14        0.14       10.22      5.82 o 
   8   6  14       21.31        9.53      6.34 o 
   9   6  14      122.02      101.97     12.69 o 
  10   6  14       10.80       13.85      6.91 o 
  11   6  14      141.75      102.77     13.00 o 
  12   6  14      271.11      330.22     21.09 o 
  13   6  14      267.92      276.88     22.50 o 
  14   6  14        0.84        0.88      8.62 o 
   1   7  14     1304.46     1317.86     43.63 o 
   2   7  14       16.17       22.70      8.07 o 
   3   7  14      269.10      247.65     14.82 o 
   4   7  14      354.20      294.67     15.86 o 
   5   7  14      108.72      125.96     11.93 o 
   6   7  14       89.61       54.48      9.32 o 
   7   7  14      234.39      249.39     15.28 o 
   8   7  14       22.76       21.20      9.65 o 
   9   7  14       36.86       27.95      8.30 o 
  10   7  14        5.66        5.54      7.38 o 
  11   7  14       25.99       26.83      9.93 o 
  12   7  14       38.36       45.93     17.96 o 
  13   7  14       11.47        2.49     13.44 o 
   0   8  14      763.89      711.42     37.77 o 
   1   8  14      284.90      290.53     19.30 o 
   2   8  14      384.62      424.33     19.45 o 
   3   8  14       28.13       26.60      8.95 o 
   4   8  14      919.82      940.55     27.96 o 
   5   8  14      380.01      386.24     19.14 o 
   6   8  14      109.38      109.49     12.86 o 
   7   8  14        2.25        7.82      8.39 o 
   8   8  14        5.23       10.49      8.97 o 
   9   8  14      264.35      261.39     17.56 o 
  10   8  14      313.15      316.81     20.12 o 
  11   8  14       11.52        7.69     10.16 o 
  12   8  14       29.36       21.63     30.98 o 
   1   9  14       35.06       42.89     11.02 o 
   2   9  14        0.05        9.39      8.63 o 
   3   9  14      270.15      265.63     17.56 o 
   4   9  14        4.06       -0.86      8.17 o 
   5   9  14        0.87        3.49      8.23 o 
   6   9  14        7.12       22.18      9.99 o 
   7   9  14        9.39        5.07     10.25 o 
   8   9  14       84.62       90.85     15.06 o 
   9   9  14       20.41       16.62     14.62 o 
  10   9  14       13.36       29.96     18.51 o 
   0  10  14       57.81       54.00     19.00 o 
   1  10  14       42.94       62.52     13.63 o 
   2  10  14      224.48      203.75     30.41 o 
   3  10  14        0.47       -4.59     10.15 o 
   4  10  14       52.10       47.87     13.05 o 
   5  10  14      211.19      246.20     21.08 o 
   6  10  14      158.28      176.62     19.04 o 
   7  10  14      276.90      289.30     22.76 o 
   8  10  14       14.28       14.16     27.52 o 
   1  11  14        6.11       -0.01     12.33 o 
   2  11  14       43.54       42.01     14.29 o 
   3  11  14       34.28       22.81     19.68 o 
   4  11  14        1.14        8.39     17.94 o 
   5  11  14       17.28       28.72     19.75 o 
   1   1  15      582.20      611.43      6.85 o 
   2   1  15     2604.80     2742.15     22.85 o 
   3   1  15      690.83      703.61      7.74 o 
   4   1  15        1.77        4.11      1.76 o 
   5   1  15       35.63       36.45      2.57 o 
   6   1  15      539.80      619.51      8.76 o 
   7   1  15       59.61       43.22      3.47 o 
   8   1  15      191.30      158.05      8.49 o 
   9   1  15      426.67      463.81     14.67 o 
  10   1  15      107.68       87.99      5.56 o 
  11   1  15        8.38        7.56      4.23 o 
  12   1  15      225.72      230.71     11.76 o 
  13   1  15       76.10       65.47      6.82 o 
  14   1  15       15.58       21.42      5.99 o 
  15   1  15        8.04        9.15      6.08 o 
  16   1  15       43.91       51.24      7.69 o 
  17   1  15      377.18      383.42     18.55 o 
   0   2  15      846.18      992.44     16.61 o 
   1   2  15        3.10        3.53      1.61 o 
   2   2  15      421.27      446.65      9.97 o 
   3   2  15        0.36        3.27      2.01 o 
   4   2  15        8.24       14.86      2.06 o 
   5   2  15      100.62      123.32      4.33 o 
   6   2  15       88.08       91.27      4.58 o 
   7   2  15       12.53        5.87      2.55 o 
   8   2  15      571.11      548.50     10.20 o 
   9   2  15       12.01        9.92      3.47 o 
  10   2  15      386.35      414.10     10.10 o 
  11   2  15      146.24      144.78      7.87 o 
  12   2  15      163.58      180.82      8.58 o 
  13   2  15      365.01      355.52     13.45 o 
  14   2  15      215.08      241.31     13.36 o 
  15   2  15      460.41      496.56     17.37 o 
  16   2  15        0.50        4.63      7.34 o 
   1   3  15       19.48       32.36      2.92 o 
   2   3  15      150.75      133.32      5.17 o 
   3   3  15      369.87      379.36      6.92 o 
   4   3  15      720.52      809.53     12.25 o 
   5   3  15       78.85       91.35      4.14 o 
   6   3  15       23.22       17.76      3.81 o 
   7   3  15        0.21        2.46      2.69 o 
   8   3  15      342.05      357.01      8.84 o 
   9   3  15        0.26       -2.75      3.04 o 
  10   3  15      145.38      124.09      6.53 o 
  11   3  15        1.56        3.66      4.04 o 
  12   3  15      315.21      329.69     10.33 o 
  13   3  15      333.61      338.52     12.91 o 
  14   3  15      234.26      293.83     13.05 o 
  15   3  15       72.16       65.12     19.60 o 
  16   3  15      740.66      743.53     28.15 o 
   0   4  15      218.33      266.19     18.72 o 
   1   4  15      976.33      969.87     19.87 o 
   2   4  15      428.79      438.06     11.99 o 
   3   4  15      169.49      169.50      9.22 o 
   4   4  15      149.71      149.21      7.83 o 
   5   4  15      844.80      892.23     25.09 o 
   6   4  15      246.48      230.10      8.98 o 
   7   4  15     1255.54     1345.72     23.85 o 
   8   4  15       34.93       48.52      6.90 o 
   9   4  15       67.68       55.08      6.31 o 
  10   4  15       68.41       63.07      7.53 o 
  11   4  15       83.35       81.76      7.38 o 
  12   4  15      925.85      898.05     32.13 o 
  13   4  15      196.50      205.55     20.51 o 
  14   4  15       51.44       40.43      9.95 o 
  15   4  15        9.59       24.11      9.85 o 
  16   4  15        2.34       11.73     11.95 o 
   1   5  15      324.36      313.09     15.52 o 
   2   5  15     1029.99     1005.80     24.99 o 
   3   5  15     1760.60     1770.63     35.89 o 
   4   5  15        4.51        6.44      5.56 o 
   5   5  15      918.89      866.44     19.42 o 
   6   5  15      473.83      454.55     17.12 o 
   7   5  15       42.64       36.35      6.48 o 
   8   5  15        3.98       -8.39      4.19 o 
   9   5  15      248.96      258.50     17.04 o 
  10   5  15       27.91       21.95      5.77 o 
  11   5  15      667.05      649.86     17.69 o 
  12   5  15       46.34       48.22     12.65 o 
  13   5  15      173.46      174.49     13.88 o 
  14   5  15       37.90       52.86     13.78 o 
  15   5  15      118.04       91.47     13.75 o 
   0   6  15     3292.99     3222.75     88.71 o 
   1   6  15     5487.58     5471.22     94.81 o 
   2   6  15       34.65       36.80      8.65 o 
   3   6  15      888.52      887.48     26.48 o 
   4   6  15     1091.97     1025.64     26.82 o 
   5   6  15      269.44      232.69     13.90 o 
   6   6  15      121.13      109.61     11.07 o 
   7   6  15       73.68       47.55      7.72 o 
   8   6  15       59.16       52.44      8.25 o 
   9   6  15       39.05       59.62      9.09 o 
  10   6  15       37.60       38.10      8.63 o 
  11   6  15        3.70       -1.04      7.56 o 
  12   6  15        4.62       23.54     11.06 o 
  13   6  15      187.88      184.05     21.78 o 
  14   6  15       19.36       28.93     10.86 o 
   1   7  15        4.46        6.22      7.64 o 
   2   7  15      574.80      579.59     24.33 o 
   3   7  15        2.26        8.01      6.93 o 
   4   7  15      125.03      124.78     11.82 o 
   5   7  15       39.91       28.13      8.49 o 
   6   7  15      270.41      262.28     18.19 o 
   7   7  15        0.58        4.29      7.42 o 
   8   7  15       19.03       15.75      8.56 o 
   9   7  15       60.13       52.37     10.62 o 
  10   7  15       26.31       35.31      8.83 o 
  11   7  15      162.95      173.57     16.22 o 
  12   7  15      148.04      213.03     18.46 o 
  13   7  15      179.73      166.88     23.09 o 
   0   8  15       59.90       99.52     28.60 o 
   1   8  15      100.85       93.52     13.33 o 
   2   8  15      270.17      281.10     16.93 o 
   3   8  15        4.09        7.30      8.26 o 
   4   8  15       23.90        8.43      8.91 o 
   5   8  15      167.43      141.74     16.39 o 
   6   8  15      333.63      265.31     16.85 o 
   7   8  15       42.78       54.73     14.88 o 
   8   8  15       40.75       20.79     10.04 o 
   9   8  15       63.12       47.34     13.08 o 
  10   8  15        0.01       12.01      9.07 o 
  11   8  15       63.38       62.92     12.91 o 
  12   8  15      123.37      125.80     18.15 o 
   1   9  15       85.29       77.66     13.49 o 
   2   9  15      250.83      237.24     16.89 o 
   3   9  15      277.36      265.58     17.78 o 
   4   9  15      538.46      529.43     23.36 o 
   5   9  15       98.74       87.72     12.68 o 
   6   9  15      119.23      135.30     16.22 o 
   7   9  15       34.80       20.78     11.74 o 
   8   9  15       11.92        0.42     10.95 o 
   9   9  15      115.50      147.78     29.35 o 
  10   9  15      119.71      134.21     35.81 o 
   0  10  15        9.96       19.11     16.66 o 
   1  10  15       78.23       90.62     14.80 o 
   2  10  15      208.51      239.77     20.44 o 
   3  10  15        0.22        3.07     10.98 o 
   4  10  15       13.51       24.02     12.03 o 
   5  10  15       10.48       16.02     12.20 o 
   6  10  15        1.37        7.74     11.80 o 
   7  10  15       66.07       36.95     19.91 o 
   8  10  15      253.54      278.56     46.35 o 
   1  11  15        0.03       -5.66     12.15 o 
   2  11  15       11.57       17.10     19.16 o 
   3  11  15       16.48       25.99     20.69 o 
   4  11  15       42.58       42.23     20.59 o 
   0   0  16        6.66        4.32      3.07 o 
   1   0  16     1007.70     1084.98     15.17 o 
   2   0  16     3393.06     3748.50     38.24 o 
   3   0  16     1980.04     2043.54     24.01 o 
   4   0  16      146.57      186.37      6.08 o 
   5   0  16      392.87      413.77     10.63 o 
   6   0  16      570.45      548.67     10.46 o 
   7   0  16     2005.46     1925.76     27.49 o 
   8   0  16    14885.06    14827.55    186.18 o 
   9   0  16      253.19      253.44      8.41 o 
  10   0  16     2111.45     2018.35     40.52 o 
  11   0  16       60.14       48.70      7.97 o 
  12   0  16      283.20      278.43     15.36 o 
  13   0  16      787.99      800.05     26.23 o 
  14   0  16        1.06       -0.63      7.63 o 
  15   0  16      165.67      177.15     25.03 o 
  16   0  16       23.61       27.56     11.79 o 
   1   1  16      346.48      423.48      5.80 o 
   2   1  16       69.16       76.98      2.79 o 
   3   1  16      163.07      165.19      3.86 o 
   4   1  16     4659.58     4738.72     38.49 o 
   5   1  16       37.44       32.05      3.17 o 
   6   1  16      156.04      138.78      5.54 o 
   7   1  16     1695.99     1692.08     19.02 o 
   8   1  16      163.15      173.14      6.89 o 
   9   1  16      514.52      478.75     13.16 o 
  10   1  16       86.69       72.43      5.93 o 
  11   1  16      197.61      207.82     11.51 o 
  12   1  16       53.17       56.54      7.20 o 
  13   1  16       40.04       36.55      9.65 o 
  14   1  16       50.87       52.66      7.50 o 
  15   1  16        1.60        4.34      5.89 o 
  16   1  16       57.18       70.64     10.33 o 
   0   2  16      523.98      476.22      9.11 o 
   1   2  16      191.12      216.94      4.74 o 
   2   2  16        0.44        1.20      1.60 o 
   3   2  16      188.35      182.54      4.42 o 
   4   2  16        2.82        2.44      1.52 o 
   5   2  16      189.88      223.80      5.04 o 
   6   2  16     1031.48     1057.30     14.15 o 
   7   2  16      448.70      438.99      8.94 o 
   8   2  16      176.95      185.02      9.21 o 
   9   2  16      814.90      771.92     13.74 o 
  10   2  16       25.67       25.32      4.43 o 
  11   2  16      138.29      140.07      6.92 o 
  12   2  16      161.35      151.63     13.18 o 
  13   2  16       85.32       59.39      9.90 o 
  14   2  16      214.09      220.11     15.37 o 
  15   2  16       13.43       12.29      6.88 o 
  16   2  16        9.55        2.70      7.38 o 
   1   3  16        2.41        1.23      2.17 o 
   2   3  16       25.00       39.69      3.46 o 
   3   3  16      243.64      249.57      5.63 o 
   4   3  16       11.81       14.65      2.58 o 
   5   3  16       24.12       32.34      4.78 o 
   6   3  16       11.65       16.63      3.05 o 
   7   3  16      119.67      110.41      5.14 o 
   8   3  16        7.43        2.46      2.99 o 
   9   3  16      237.73      239.23     10.94 o 
  10   3  16       75.31       57.37      5.97 o 
  11   3  16      229.53      204.79      8.35 o 
  12   3  16        3.28       -1.54      4.31 o 
  13   3  16       34.35       24.07      6.06 o 
  14   3  16      186.77      198.22     17.28 o 
  15   3  16       14.13       -0.53      7.95 o 
  16   3  16      251.43      269.62     25.89 o 
   0   4  16       19.45       21.67      8.99 o 
   1   4  16      129.58      121.10      9.53 o 
   2   4  16      508.55      502.48     16.02 o 
   3   4  16       12.93        5.25      3.87 o 
   4   4  16       79.94       83.40      6.62 o 
   5   4  16      114.76      107.13      7.46 o 
   6   4  16      181.38      160.16      7.92 o 
   7   4  16        2.47        7.36      4.30 o 
   8   4  16      993.01      897.48     23.52 o 
   9   4  16      359.17      305.94     12.68 o 
  10   4  16      123.54      108.52      8.05 o 
  11   4  16        0.21        3.60      5.17 o 
  12   4  16       41.96       55.70      7.30 o 
  13   4  16      403.23      400.37     18.47 o 
  14   4  16      119.57      115.42     21.27 o 
  15   4  16        6.95        3.77      9.03 o 
   1   5  16     1663.72     1626.55     37.56 o 
   2   5  16        6.90        2.97      5.23 o 
   3   5  16      575.19      586.59     25.32 o 
   4   5  16     1074.82     1048.67     21.75 o 
   5   5  16       33.02        8.65      4.83 o 
   6   5  16      208.51      197.99     10.21 o 
   7   5  16       19.10       17.73      5.65 o 
   8   5  16      107.60      108.37      7.76 o 
   9   5  16       22.34       16.00      5.67 o 
  10   5  16       31.65       35.05      6.32 o 
  11   5  16      115.58      132.62     10.26 o 
  12   5  16       37.45       18.70      8.25 o 
  13   5  16      115.84      126.17     12.69 o 
  14   5  16       44.78       49.11     10.60 o 
  15   5  16       35.87       38.46     11.69 o 
   0   6  16        0.07       15.55     10.10 o 
   1   6  16      954.85      931.85     28.20 o 
   2   6  16       44.17       28.99      7.76 o 
   3   6  16      795.64      757.43     23.00 o 
   4   6  16      117.48      155.46     12.22 o 
   5   6  16      124.11       97.49     10.66 o 
   6   6  16        6.06        1.13      6.35 o 
   7   6  16       37.31       21.93      6.27 o 
   8   6  16       61.64       48.68      8.19 o 
   9   6  16      140.78      145.37     11.53 o 
  10   6  16       36.00       26.39      8.28 o 
  11   6  16       23.32       22.95      8.85 o 
  12   6  16      162.61      181.84     19.46 o 
  13   6  16        6.96       -3.61      8.05 o 
  14   6  16       11.15        4.74     13.08 o 
   1   7  16       12.77       12.93      8.32 o 
   2   7  16      560.34      532.07     20.53 o 
   3   7  16      465.69      416.76     19.87 o 
   4   7  16       33.59       42.88      9.11 o 
   5   7  16      134.38      115.61     11.92 o 
   6   7  16        0.30       -1.81      7.12 o 
   7   7  16      221.79      228.46     15.58 o 
   8   7  16      146.21      175.14     11.52 o 
   9   7  16       50.92       47.89      8.48 o 
  10   7  16        3.05      -14.61      7.30 o 
  11   7  16       71.87       64.33     12.52 o 
  12   7  16        2.47       21.90     27.00 o 
  13   7  16       20.39       17.14     14.72 o 
   0   8  16       45.74       34.73     20.12 o 
   1   8  16      315.47      298.38     33.90 o 
   2   8  16      801.35      720.87     24.92 o 
   3   8  16      101.12      103.75     12.20 o 
   4   8  16      482.19      461.94     21.08 o 
   5   8  16       31.39       24.36      9.45 o 
   6   8  16       16.63       12.38      8.56 o 
   7   8  16       59.57       72.30     11.99 o 
   8   8  16        4.71       -0.41     10.31 o 
   9   8  16        4.85       13.27     11.50 o 
  10   8  16       21.23       19.18      9.84 o 
  11   8  16      123.55      110.11     17.19 o 
  12   8  16      166.74      201.75     21.32 o 
   1   9  16       63.61       70.85     12.83 o 
   2   9  16       83.61       56.93     24.80 o 
   3   9  16       19.71       12.82     10.71 o 
   4   9  16       28.71       56.33     12.79 o 
   5   9  16       29.90        8.80     10.29 o 
   6   9  16      135.93      128.31     24.14 o 
   7   9  16       39.33       56.33     13.75 o 
   8   9  16        1.96       21.23     12.35 o 
   9   9  16      154.17      156.49     33.07 o 
  10   9  16        0.47       -2.01     25.43 o 
   0  10  16       25.95       21.67     15.49 o 
   1  10  16        1.87        0.81     10.68 o 
   2  10  16      293.81      281.45     34.61 o 
   3  10  16       54.60       51.26     13.62 o 
   4  10  16        1.87       -3.87     10.94 o 
   5  10  16       40.96       36.90     16.78 o 
   6  10  16       12.75       15.61     13.09 o 
   7  10  16      116.64       82.27     23.29 o 
   1  11  16        4.36        4.83     18.68 o 
   2  11  16      141.69      179.23     54.27 o 
   3  11  16       83.05       61.47     22.79 o 
   4  11  16       58.42       86.38     24.30 o 
   1   1  17      286.48      271.43      4.65 o 
   2   1  17      622.96      701.68      8.11 o 
   3   1  17      170.67      186.56      5.66 o 
   4   1  17      151.18      150.09      3.85 o 
   5   1  17        0.17        1.10      2.00 o 
   6   1  17     1531.47     1564.12     18.46 o 
   7   1  17      458.80      450.12      8.26 o 
   8   1  17        1.10       -2.63      2.99 o 
   9   1  17       85.50       92.94      7.63 o 
  10   1  17      162.07      154.52      6.88 o 
  11   1  17        2.52       -0.85      4.23 o 
  12   1  17       12.51       11.24      4.78 o 
  13   1  17       60.03       69.62      7.03 o 
  14   1  17      277.74      272.84     12.72 o 
  15   1  17       14.71       18.46      6.60 o 
  16   1  17        0.01        2.22      6.69 o 
   0   2  17       20.60       25.73      2.80 o 
   1   2  17     1321.40     1420.53     15.42 o 
   2   2  17      840.34      861.06     10.94 o 
   3   2  17        4.14        1.96      1.58 o 
   4   2  17        4.32        4.84      1.74 o 
   5   2  17       20.95       30.20      2.62 o 
   6   2  17      668.15      697.52     10.94 o 
   7   2  17      145.62      153.92      5.70 o 
   8   2  17        9.35        4.94      3.05 o 
   9   2  17      493.22      457.90     15.21 o 
  10   2  17        0.11        1.96      3.60 o 
  11   2  17      408.88      365.77     10.98 o 
  12   2  17      279.12      296.17     12.00 o 
  13   2  17       18.51       17.79      5.42 o 
  14   2  17        9.74        5.76      6.40 o 
  15   2  17      172.40      179.09     11.74 o 
  16   2  17      196.77      235.40     25.52 o 
   1   3  17        5.34        1.05      2.51 o 
   2   3  17        0.03        0.44      2.04 o 
   3   3  17      111.48      132.51      5.55 o 
   4   3  17      358.23      332.13      7.12 o 
   5   3  17      354.47      332.02      7.35 o 
   6   3  17      109.40       96.42      4.76 o 
   7   3  17      131.58      117.50      6.23 o 
   8   3  17      784.55      802.79     14.22 o 
   9   3  17        1.33        2.24      3.46 o 
  10   3  17      363.60      358.03     10.50 o 
  11   3  17      228.46      200.25      8.40 o 
  12   3  17      179.66      156.16      9.04 o 
  13   3  17       25.08       17.63      7.63 o 
  14   3  17     1701.96     1809.49     88.55 o 
  15   3  17       46.86       47.55     10.01 o 
  16   3  17       41.10       66.24     13.71 o 
   0   4  17     1873.53     1767.26     38.82 o 
   1   4  17      260.06      283.60     11.44 o 
   2   4  17     1364.86     1285.30     32.75 o 
   3   4  17      337.74      281.00     10.45 o 
   4   4  17        3.75        5.58      4.64 o 
   5   4  17      135.83      140.33      7.24 o 
   6   4  17      283.68      260.68      9.73 o 
   7   4  17       14.46        9.71      4.69 o 
   8   4  17      587.93      501.30     20.76 o 
   9   4  17       36.47       21.56      5.68 o 
  10   4  17       30.25       29.66      5.84 o 
  11   4  17        7.17       13.60      5.56 o 
  12   4  17      555.87      578.14     17.04 o 
  13   4  17       76.62       76.14      9.50 o 
  14   4  17        3.41        8.26      8.61 o 
  15   4  17       31.79       20.66     13.44 o 
   1   5  17      524.71      513.94     20.68 o 
   2   5  17      516.37      514.48     18.23 o 
   3   5  17       27.54       27.91      6.87 o 
   4   5  17       85.31       92.20      7.49 o 
   5   5  17      138.27      114.96      8.26 o 
   6   5  17      360.93      254.60     11.44 o 
   7   5  17      265.49      234.09     10.09 o 
   8   5  17      172.34      152.72     14.39 o 
   9   5  17       39.75       51.77      8.82 o 
  10   5  17       17.33       13.71      5.81 o 
  11   5  17      565.81      541.60     22.10 o 
  12   5  17        2.68       -4.94      6.54 o 
  13   5  17        1.10        0.97      8.23 o 
  14   5  17        7.32       18.19      9.03 o 
   0   6  17     1096.75     1018.86     42.73 o 
   1   6  17      146.18      143.98     14.71 o 
   2   6  17        1.99        6.09      6.40 o 
   3   6  17      481.69      461.56     18.72 o 
   4   6  17        8.11        5.81      6.66 o 
   5   6  17      169.92      171.99     12.84 o 
   6   6  17      280.11      259.22     12.07 o 
   7   6  17       24.08       17.58      6.53 o 
   8   6  17      145.91      140.53     10.37 o 
   9   6  17      374.70      361.94     19.49 o 
  10   6  17       43.99       45.60      8.81 o 
  11   6  17      504.30      468.78     26.29 o 
  12   6  17      554.40      551.52     27.73 o 
  13   6  17       65.08       60.57     10.93 o 
  14   6  17      161.10      164.17     22.09 o 
   1   7  17       39.68       33.35     18.67 o 
   2   7  17       65.03       52.30      9.41 o 
   3   7  17       28.61       27.73      8.35 o 
   4   7  17      133.23      114.85     12.08 o 
   5   7  17        9.07        1.95      7.48 o 
   6   7  17        8.03       11.88      8.22 o 
   7   7  17       53.73       32.18      9.66 o 
   8   7  17       21.21       13.79      7.14 o 
   9   7  17       67.52       45.22      9.41 o 
  10   7  17        0.50       -3.95      7.94 o 
  11   7  17       11.85       11.01     10.28 o 
  12   7  17      153.07      110.72     20.52 o 
  13   7  17       55.27       34.28     15.85 o 
   0   8  17       29.86        5.42     13.44 o 
   1   8  17       28.67       31.02     11.02 o 
   2   8  17       63.56       74.44     11.29 o 
   3   8  17      647.94      599.33     23.43 o 
   4   8  17      116.22      137.88     13.67 o 
   5   8  17       46.75       47.54     12.16 o 
   6   8  17        0.08        0.71      8.52 o 
   7   8  17        0.02       -5.15      9.42 o 
   8   8  17       43.17       47.46     12.65 o 
   9   8  17        0.03       -8.38     10.94 o 
  10   8  17      126.81      119.28     14.18 o 
  11   8  17        1.27      -14.32     15.01 o 
   1   9  17      256.37      280.31     20.88 o 
   2   9  17        5.01       -4.92      9.46 o 
   3   9  17       67.25       67.98     13.64 o 
   4   9  17      882.62      928.11     33.63 o 
   5   9  17        0.06       -7.51     11.01 o 
   6   9  17       30.89       15.42     12.21 o 
   7   9  17       71.35       57.59     14.13 o 
   8   9  17      197.39      248.07     21.13 o 
   9   9  17       13.85       30.44     19.29 o 
   0  10  17       51.55       74.66     20.65 o 
   1  10  17      138.66      111.65     17.14 o 
   2  10  17        6.85       12.62     11.91 o 
   3  10  17       94.21       78.02     26.18 o 
   4  10  17       91.98       94.58     18.05 o 
   5  10  17       33.65        9.24     12.24 o 
   6  10  17       40.14       32.30     20.08 o 
   7  10  17        4.14       -9.67     19.51 o 
   1  11  17        0.46        7.61     17.95 o 
   2  11  17        0.96      -18.70     15.96 o 
   3  11  17        3.76       -9.36     18.12 o 
   0   0  18        4.69        3.18      2.92 o 
   1   0  18       85.29       52.02      4.79 o 
   2   0  18        3.69        2.04      2.03 o 
   3   0  18      454.65      584.13      9.63 o 
   4   0  18       28.86       26.63      3.03 o 
   5   0  18        4.17       -1.86      2.45 o 
   6   0  18     1896.80     1989.34     26.25 o 
   7   0  18      775.85      759.00     14.50 o 
   8   0  18     2902.24     2882.78     44.45 o 
   9   0  18     1012.19     1077.31     22.23 o 
  10   0  18       16.53       16.00      6.17 o 
  11   0  18      123.57      130.83     10.77 o 
  12   0  18      303.35      308.06     15.37 o 
  13   0  18        6.70        1.55      8.51 o 
  14   0  18      295.43      340.75     27.27 o 
  15   0  18     1508.43     1725.95     44.73 o 
  16   0  18       76.03       97.26     14.73 o 
   1   1  18       62.81       75.40      2.85 o 
   2   1  18      867.41      873.18      8.80 o 
   3   1  18      393.85      317.99      5.36 o 
   4   1  18       34.07       24.22      2.23 o 
   5   1  18        3.47        5.46      2.11 o 
   6   1  18       25.05       23.46      2.88 o 
   7   1  18      532.71      524.05     10.73 o 
   8   1  18      637.78      611.61     12.26 o 
   9   1  18      350.67      325.27      8.93 o 
  10   1  18      229.34      200.60      7.62 o 
  11   1  18      773.40      793.18     17.34 o 
  12   1  18       75.53       77.81      6.94 o 
  13   1  18       18.28       18.54      5.68 o 
  14   1  18       43.78       51.44      7.11 o 
  15   1  18      115.69      138.27      9.81 o 
  16   1  18      136.16      128.48     14.11 o 
   0   2  18     3154.19     2802.16     44.93 o 
   1   2  18     1456.56     1432.67     15.09 o 
   2   2  18        8.47        6.12      1.90 o 
   3   2  18        0.99       -0.22      1.76 o 
   4   2  18       16.12       22.04      2.17 o 
   5   2  18      802.75      791.12     11.02 o 
   6   2  18       39.20       54.11      3.76 o 
   7   2  18     1082.26     1047.49     14.84 o 
   8   2  18      943.50      850.41     14.77 o 
   9   2  18      250.00      249.28      9.95 o 
  10   2  18      125.35      155.17      9.43 o 
  11   2  18      147.28      128.77      6.82 o 
  12   2  18      466.26      451.83     13.45 o 
  13   2  18      300.94      301.73     13.17 o 
  14   2  18      403.14      387.93     15.44 o 
  15   2  18        9.78        4.03      6.93 o 
  16   2  18        2.21       12.04      8.38 o 
   1   3  18       23.40       24.12      3.39 o 
   2   3  18       64.82       79.77      4.23 o 
   3   3  18      350.43      314.19      6.88 o 
   4   3  18      286.54      219.71      6.97 o 
   5   3  18      146.64      105.55      4.68 o 
   6   3  18      347.39      378.52     11.07 o 
   7   3  18       72.66       70.96      4.69 o 
   8   3  18      241.78      239.85      7.94 o 
   9   3  18       96.50      105.65      6.10 o 
  10   3  18        8.42       17.52      4.42 o 
  11   3  18      905.36      939.36     17.54 o 
  12   3  18      882.29      825.85     23.84 o 
  13   3  18        6.04        2.78      5.77 o 
  14   3  18       20.95       20.95      8.48 o 
  15   3  18        1.66        9.21      9.03 o 
   0   4  18      577.11      631.07     19.93 o 
   1   4  18     2458.18     2275.04     36.05 o 
   2   4  18        5.86        9.00      5.36 o 
   3   4  18      558.09      509.43     14.16 o 
   4   4  18      217.05      245.81     11.96 o 
   5   4  18       49.38       34.71      4.92 o 
   6   4  18       33.69       27.03      4.86 o 
   7   4  18       10.49       16.98      6.14 o 
   8   4  18        0.30        4.85      4.70 o 
   9   4  18        4.94        2.47      4.55 o 
  10   4  18      222.92      193.72      9.54 o 
  11   4  18        2.49       -1.79      6.55 o 
  12   4  18        7.15        9.44      5.83 o 
  13   4  18        0.12        0.63      6.41 o 
  14   4  18        0.41       18.23      9.42 o 
  15   4  18       14.04       20.23     24.18 o 
   1   5  18      476.39      540.04     18.74 o 
   2   5  18      858.00      804.24     26.05 o 
   3   5  18       93.86      110.53     10.33 o 
   4   5  18       84.47       68.05      7.08 o 
   5   5  18      231.00      197.43     10.34 o 
   6   5  18       58.89       34.55      7.26 o 
   7   5  18        8.51       16.18      5.09 o 
   8   5  18        2.52        2.68      4.89 o 
   9   5  18        6.58        5.69      5.44 o 
  10   5  18        2.14       10.11      5.77 o 
  11   5  18       20.99       27.76      7.77 o 
  12   5  18      156.31      183.38     13.10 o 
  13   5  18      539.06      536.52     70.72 o 
  14   5  18      101.04       88.85     13.90 o 
   0   6  18       38.36       37.50     12.83 o 
   1   6  18       37.48       28.32      7.52 o 
   2   6  18      221.75      164.83     12.89 o 
   3   6  18      770.60      791.31     27.05 o 
   4   6  18      363.80      345.31     16.95 o 
   5   6  18        1.79        2.81      6.90 o 
   6   6  18      118.48      126.10      9.57 o 
   7   6  18      119.67      108.51     10.80 o 
   8   6  18       44.01       35.39      7.59 o 
   9   6  18       72.13       53.35      8.97 o 
  10   6  18      165.53      140.69     15.38 o 
  11   6  18        0.04        7.30      7.17 o 
  12   6  18        2.54        8.66     11.28 o 
  13   6  18       16.25       13.11      9.67 o 
   1   7  18       89.63       71.58     10.51 o 
   2   7  18       38.68       26.57      8.65 o 
   3   7  18       29.97       30.60      8.89 o 
   4   7  18       68.07       52.81     10.01 o 
   5   7  18        1.64       -0.72      7.21 o 
   6   7  18       80.38       98.94     12.06 o 
   7   7  18       16.61        7.60      8.67 o 
   8   7  18       83.76       75.64     10.01 o 
   9   7  18        0.10       -0.83      8.14 o 
  10   7  18       25.24       27.02      9.24 o 
  11   7  18        5.33       11.93     14.45 o 
  12   7  18      317.15      365.06     31.86 o 
   0   8  18      338.96      327.38     29.48 o 
   1   8  18      114.71       92.22     12.45 o 
   2   8  18      576.78      551.35     23.24 o 
   3   8  18      265.14      254.49     32.81 o 
   4   8  18      649.44      645.93     34.04 o 
   5   8  18       24.85       19.93      9.49 o 
   6   8  18        1.16        7.34     10.02 o 
   7   8  18       61.87       45.21     12.44 o 
   8   8  18       12.23       16.23     11.00 o 
   9   8  18       13.52        8.90     11.08 o 
  10   8  18       23.76       16.81      9.72 o 
  11   8  18       99.77      118.62     27.20 o 
   1   9  18      229.47      216.28     19.17 o 
   2   9  18      354.12      302.79     30.54 o 
   3   9  18        0.53        4.76     10.27 o 
   4   9  18       20.22       22.09     11.42 o 
   5   9  18      206.84      209.62     19.92 o 
   6   9  18       50.04       32.37     12.82 o 
   7   9  18        5.59       -0.77     11.56 o 
   8   9  18        1.29        2.83     14.65 o 
   9   9  18       91.86      105.24     31.18 o 
   0  10  18       53.28       20.13     18.00 o 
   1  10  18       21.43        5.71     11.33 o 
   2  10  18       22.71       36.85     13.70 o 
   3  10  18      173.48      186.21     20.13 o 
   4  10  18        0.05       13.57     12.57 o 
   5  10  18       79.93       47.96     21.52 o 
   6  10  18       29.63       15.53     19.54 o 
   1   1  19      156.60      168.42      3.62 o 
   2   1  19     1282.24     1174.90     11.06 o 
   3   1  19      280.08      241.70      4.52 o 
   4   1  19      970.81     1027.52     11.70 o 
   5   1  19      288.38      305.38      5.99 o 
   6   1  19       85.11       84.83      4.34 o 
   7   1  19     2431.98     2333.17     25.93 o 
   8   1  19      198.42      229.95      7.58 o 
   9   1  19      874.68      883.35     15.19 o 
  10   1  19       95.87       83.07      6.75 o 
  11   1  19      421.86      401.27     12.17 o 
  12   1  19      102.92       91.78      9.06 o 
  13   1  19        7.39        5.85      5.33 o 
  14   1  19       64.01       57.81      7.60 o 
  15   1  19      147.09      161.04     10.25 o 
  16   1  19      244.63      233.03     15.69 o 
   0   2  19       26.70       57.90      5.45 o 
   1   2  19      296.90      297.82      6.15 o 
   2   2  19      780.25      776.74     10.57 o 
   3   2  19        3.34        4.46      1.98 o 
   4   2  19       46.83       51.04      2.83 o 
   5   2  19      654.14      693.73     10.35 o 
   6   2  19      117.34      129.06      5.08 o 
   7   2  19      143.86      118.82      6.07 o 
   8   2  19     1847.40     1867.30     24.05 o 
   9   2  19       98.14       72.17      5.32 o 
  10   2  19      219.49      246.51      8.93 o 
  11   2  19      585.17      576.78     12.84 o 
  12   2  19        8.35       15.10      5.55 o 
  13   2  19       82.58       67.87      8.45 o 
  14   2  19       12.46       16.60      7.16 o 
  15   2  19       15.37       18.40      9.05 o 
   1   3  19      923.19      931.70     15.09 o 
   2   3  19      808.39      759.61     11.85 o 
   3   3  19     1070.36     1078.23     15.45 o 
   4   3  19      346.31      323.51      9.79 o 
   5   3  19      217.67      236.03      8.52 o 
   6   3  19        7.04        6.29      3.04 o 
   7   3  19        0.11        3.16      3.16 o 
   8   3  19      113.36       95.21      5.54 o 
   9   3  19       11.69       11.04      4.07 o 
  10   3  19      252.11      245.05      8.95 o 
  11   3  19      668.33      616.86     13.99 o 
  12   3  19      231.71      273.19     10.41 o 
  13   3  19       77.91       89.83      8.68 o 
  14   3  19      423.43      472.63     20.35 o 
  15   3  19      189.01      160.10     15.19 o 
   0   4  19     1121.92     1013.79     27.41 o 
   1   4  19      780.90      757.85     15.33 o 
   2   4  19     1196.31     1204.64     23.66 o 
   3   4  19      464.95      479.10     17.04 o 
   4   4  19      391.25      339.17     12.23 o 
   5   4  19      206.17      185.61     10.61 o 
   6   4  19      457.84      392.58     12.20 o 
   7   4  19      287.84      259.89     12.27 o 
   8   4  19      237.63      201.95     14.90 o 
   9   4  19       56.57       50.21      5.68 o 
  10   4  19        8.20        6.56      4.79 o 
  11   4  19        7.64       12.68      5.99 o 
  12   4  19       57.71       66.98      8.09 o 
  13   4  19       98.09       92.98      9.53 o 
  14   4  19      146.93      141.53     14.81 o 
  15   4  19       69.68       25.09     20.68 o 
   1   5  19      443.62      441.72     17.15 o 
   2   5  19      462.42      417.43     17.34 o 
   3   5  19       65.90       50.44      6.58 o 
   4   5  19       21.76        7.40      5.18 o 
   5   5  19     1173.51     1056.60     23.22 o 
   6   5  19       95.71       78.79      6.76 o 
   7   5  19        0.81       -2.74      4.35 o 
   8   5  19        4.04       -7.50      4.62 o 
   9   5  19       40.59       25.04      6.38 o 
  10   5  19        1.78        0.18      5.52 o 
  11   5  19        7.41        0.08      6.71 o 
  12   5  19       10.12       -1.86      7.28 o 
  13   5  19      440.52      500.06     28.28 o 
  14   5  19        3.43       28.93      8.99 o 
   0   6  19        1.97       -1.05     10.01 o 
   1   6  19      171.21      150.61     12.47 o 
   2   6  19      307.91      247.90     14.85 o 
   3   6  19       33.94       35.68      8.47 o 
   4   6  19       13.69       12.01      7.72 o 
   5   6  19        7.01       22.70      8.15 o 
   6   6  19        2.62        1.31      5.44 o 
   7   6  19       68.68       70.67      9.81 o 
   8   6  19      288.18      244.48     13.16 o 
   9   6  19        0.51       -0.50      5.36 o 
  10   6  19      105.72      112.78      9.97 o 
  11   6  19      397.19      384.30     28.77 o 
  12   6  19      555.33      576.15     23.42 o 
  13   6  19      118.01      129.23     14.92 o 
   1   7  19        5.12       -2.15      7.53 o 
   2   7  19      273.03      271.04     16.74 o 
   3   7  19        2.02        8.03      7.96 o 
   4   7  19      210.98      184.56     14.80 o 
   5   7  19        1.28        9.23      8.51 o 
   6   7  19        0.14       -5.24      8.12 o 
   7   7  19       21.58       13.99      9.76 o 
   8   7  19       97.55       99.29     14.26 o 
   9   7  19        5.17        5.25      7.52 o 
  10   7  19      340.26      361.87     18.00 o 
  11   7  19        0.49       -0.45      8.52 o 
  12   7  19      280.94      325.39     30.41 o 
   0   8  19       22.20       13.41     14.29 o 
   1   8  19        1.29        0.60      8.41 o 
   2   8  19      799.18      840.87     27.84 o 
   3   8  19       46.79       57.55     12.74 o 
   4   8  19      798.13      818.17     30.79 o 
   5   8  19       22.46       13.30     10.43 o 
   6   8  19       28.91       30.28     11.87 o 
   7   8  19      140.26      167.21     17.69 o 
   8   8  19        2.13        4.91     11.25 o 
   9   8  19      165.21      186.54     16.53 o 
  10   8  19        4.95       23.27     15.46 o 
   1   9  19       65.47       59.66     13.91 o 
   2   9  19      298.22      302.53     24.34 o 
   3   9  19      328.22      308.61     32.73 o 
   4   9  19       24.01       27.32     12.00 o 
   5   9  19       42.53       64.52     14.85 o 
   6   9  19        0.23        2.88     12.00 o 
   7   9  19       17.65        8.58     12.08 o 
   8   9  19       30.15       30.72     20.67 o 
   9   9  19        5.87       -2.39     17.19 o 
   0  10  19       27.68       39.00     20.00 o 
   1  10  19       39.69       22.74     12.89 o 
   2  10  19       15.46       13.85     14.88 o 
   3  10  19      200.29      218.21     21.45 o 
   4  10  19        2.27       12.08     18.32 o 
   5  10  19       17.78       11.42     31.78 o 
   6  10  19        0.13       -6.88     18.35 o 
   0   0  20     2163.10     2077.05     35.62 o 
   1   0  20     7059.91     6862.20     78.05 o 
   2   0  20       97.85       75.54      4.38 o 
   3   0  20     1728.38     1651.12     20.27 o 
   4   0  20      692.73      681.83     11.43 o 
   5   0  20      153.24      153.23      6.41 o 
   6   0  20     1222.44     1164.41     21.18 o 
   7   0  20      203.60      194.08      9.10 o 
   8   0  20      541.94      543.71     14.82 o 
   9   0  20       11.89        9.19      4.83 o 
  10   0  20       95.89       82.09      9.20 o 
  11   0  20      465.70      420.99     17.19 o 
  12   0  20        1.20        4.64      6.80 o 
  13   0  20       15.02       10.51      8.13 o 
  14   0  20       59.93       78.12     11.37 o 
  15   0  20      283.02      327.02     19.36 o 
   1   1  20       12.34       13.55      1.81 o 
   2   1  20       89.40       88.67      3.04 o 
   3   1  20     1270.47     1168.80     12.66 o 
   4   1  20      644.39      622.19     11.35 o 
   5   1  20      323.81      308.65      5.88 o 
   6   1  20      408.35      392.82      7.95 o 
   7   1  20     1237.55     1171.56     15.88 o 
   8   1  20      553.04      549.37     15.23 o 
   9   1  20       68.06       71.05      7.00 o 
  10   1  20       37.83       42.65      4.44 o 
  11   1  20       36.00       43.54      5.30 o 
  12   1  20       17.59       12.76      5.60 o 
  13   1  20      118.62      131.76     13.09 o 
  14   1  20       56.56       52.27      7.43 o 
  15   1  20       66.16       68.62      8.22 o 
   0   2  20      320.36      319.76      8.98 o 
   1   2  20     1024.32     1071.81     15.57 o 
   2   2  20      739.49      723.33     10.60 o 
   3   2  20        8.75       14.44      2.37 o 
   4   2  20        4.95        1.04      2.24 o 
   5   2  20        8.46        9.18      2.60 o 
   6   2  20        0.06        6.13      2.80 o 
   7   2  20     3830.10     3749.98     39.20 o 
   8   2  20     1245.37     1192.26     18.59 o 
   9   2  20     2277.49     2205.53     29.03 o 
  10   2  20      515.23      521.90     13.47 o 
  11   2  20        8.81       11.26      4.72 o 
  12   2  20      122.70      108.17      8.00 o 
  13   2  20        8.50        4.65      6.41 o 
  14   2  20       18.42       32.01      7.56 o 
  15   2  20        1.54        0.81      7.57 o 
   1   3  20       73.12       54.10      4.42 o 
   2   3  20      124.51      133.67      5.26 o 
   3   3  20      142.80      124.81      5.29 o 
   4   3  20      733.50      724.06     11.99 o 
   5   3  20      290.54      254.62      7.27 o 
   6   3  20     1626.98     1517.88     19.73 o 
   7   3  20       44.92       33.19      4.21 o 
   8   3  20      618.49      595.68     11.95 o 
   9   3  20       31.22       17.19      4.53 o 
  10   3  20        7.80        4.19      4.23 o 
  11   3  20       41.37       31.85      5.43 o 
  12   3  20      204.66      214.33      9.96 o 
  13   3  20       45.74       57.91      9.25 o 
  14   3  20      587.94      583.03     22.80 o 
  15   3  20      279.33      245.65     17.63 o 
   0   4  20     2241.06     2353.35     45.19 o 
   1   4  20        5.71        6.67      3.98 o 
   2   4  20      437.07      435.78     11.79 o 
   3   4  20     1583.30     1344.85     27.85 o 
   4   4  20       42.94       54.27      5.66 o 
   5   4  20      110.39       59.01      7.49 o 
   6   4  20        3.82        5.51      4.52 o 
   7   4  20      312.80      313.66      9.92 o 
   8   4  20        0.65        5.40      4.42 o 
   9   4  20       46.17       45.17      6.06 o 
  10   4  20        5.68        5.08      5.31 o 
  11   4  20        0.33        9.42      5.88 o 
  12   4  20       76.21       53.24      7.94 o 
  13   4  20      141.57      137.68     10.73 o 
  14   4  20      117.37      144.41     15.61 o 
   1   5  20       11.39        1.95      6.35 o 
   2   5  20      390.89      360.33     16.39 o 
   3   5  20       44.41       45.78      6.70 o 
   4   5  20      580.92      509.06     23.15 o 
   5   5  20        6.30        1.58      5.01 o 
   6   5  20       16.50        5.45      4.82 o 
   7   5  20       24.99       22.33      5.67 o 
   8   5  20       60.91       60.66      6.96 o 
   9   5  20        0.81        0.17      5.42 o 
  10   5  20       86.86       99.20     10.07 o 
  11   5  20       35.61       40.08      8.43 o 
  12   5  20      111.50      123.76     11.87 o 
  13   5  20      475.80      486.67     32.67 o 
  14   5  20      171.04      157.29     19.50 o 
   0   6  20        5.31       14.94     11.90 o 
   1   6  20       24.66       16.23      7.57 o 
   2   6  20      437.57      442.86     19.14 o 
   3   6  20      373.55      322.19     16.98 o 
   4   6  20      126.05      106.48     11.50 o 
   5   6  20      160.22      156.54     10.52 o 
   6   6  20       25.53       24.13      6.96 o 
   7   6  20      522.38      501.21     14.81 o 
   8   6  20       55.96       66.49      8.39 o 
   9   6  20       86.68       70.25      8.08 o 
  10   6  20       62.60       69.58      8.47 o 
  11   6  20        6.35        8.35      7.56 o 
  12   6  20       30.88       21.64     14.01 o 
  13   6  20       28.98       23.53     10.77 o 
   1   7  20       55.51       51.68     10.33 o 
   2   7  20      117.21      117.22     12.64 o 
   3   7  20       69.10       64.45     10.94 o 
   4   7  20      100.57       99.01     13.18 o 
   5   7  20       17.56       24.27      9.36 o 
   6   7  20       73.35       52.95     12.54 o 
   7   7  20       26.80       21.86      7.93 o 
   8   7  20      118.02      107.01     11.21 o 
   9   7  20        4.53       23.93      8.90 o 
  10   7  20      329.06      380.80     18.68 o 
  11   7  20      263.63      253.94     22.25 o 
   0   8  20        1.43       15.60     14.12 o 
   1   8  20       53.80       81.41     13.70 o 
   2   8  20       13.43        9.89     10.11 o 
   3   8  20      150.92      157.88     17.15 o 
   4   8  20       40.69       50.43     13.08 o 
   5   8  20      771.14      848.09     32.05 o 
   6   8  20       35.51       25.39     11.51 o 
   7   8  20       58.24       89.10     14.73 o 
   8   8  20       87.28      127.98     27.95 o 
   9   8  20       45.57       31.71      9.94 o 
  10   8  20        0.72        4.78     10.94 o 
   1   9  20       16.33       23.05     12.19 o 
   2   9  20      123.86      153.92     18.21 o 
   3   9  20      120.14      161.56     18.64 o 
   4   9  20        1.00       -0.48     10.91 o 
   5   9  20      173.15      192.21     19.82 o 
   6   9  20        9.65        3.81     12.19 o 
   7   9  20        1.24      -10.16     16.70 o 
   8   9  20        0.08       22.40     19.69 o 
   0  10  20       48.00       46.77     19.94 o 
   1  10  20      153.25      182.12     20.78 o 
   2  10  20       54.54       -1.54     17.99 o 
   3  10  20      190.96      147.41     27.37 o 
   4  10  20       25.11       11.02     19.55 o 
   5  10  20       34.55       10.71     20.08 o 
   1   1  21     1821.10     1722.84     15.13 o 
   2   1  21      802.35      779.77      8.91 o 
   3   1  21     1729.81     1762.10     16.83 o 
   4   1  21      518.52      491.04      7.55 o 
   5   1  21      267.19      251.02      5.68 o 
   6   1  21      591.87      563.72      8.89 o 
   7   1  21      577.65      536.73     13.05 o 
   8   1  21       84.82       76.04      5.90 o 
   9   1  21        1.43       -2.45      3.31 o 
  10   1  21      377.86      314.27      8.66 o 
  11   1  21       44.62       52.74      6.29 o 
  12   1  21       13.92       11.42      5.51 o 
  13   1  21      530.70      605.69     16.57 o 
  14   1  21       29.46       19.69      7.94 o 
  15   1  21      186.15      221.53     19.16 o 
   0   2  21       65.71       78.78      7.54 o 
   1   2  21      978.90      915.12     12.59 o 
   2   2  21       76.92       79.48      3.81 o 
   3   2  21      290.11      264.23      6.16 o 
   4   2  21       44.11       49.76      3.65 o 
   5   2  21      104.18      117.23      6.85 o 
   6   2  21     2085.72     2118.98     25.55 o 
   7   2  21      179.16      146.04      6.76 o 
   8   2  21      826.91      813.12     15.66 o 
   9   2  21      200.77      186.44     11.38 o 
  10   2  21      186.65      167.56      8.75 o 
  11   2  21        8.80        5.25      4.82 o 
  12   2  21      342.62      330.68     13.93 o 
  13   2  21       45.27       41.32      7.81 o 
  14   2  21      162.39      133.67     10.95 o 
  15   2  21       32.22       26.49      8.43 o 
   1   3  21       82.55       65.04      4.79 o 
   2   3  21     2680.94     2814.07     30.88 o 
   3   3  21      598.46      538.84     11.59 o 
   4   3  21       37.00       20.66      4.71 o 
   5   3  21        0.26        6.13      3.25 o 
   6   3  21      208.58      221.27      8.71 o 
   7   3  21        6.01        1.90      3.56 o 
   8   3  21      706.97      672.42     13.69 o 
   9   3  21      904.16      875.23     16.32 o 
  10   3  21      286.91      293.51     10.57 o 
  11   3  21       36.93       29.50      5.57 o 
  12   3  21       23.74       30.31      6.68 o 
  13   3  21      360.03      334.10     19.63 o 
  14   3  21      201.67      151.60     17.94 o 
   0   4  21     2368.60     2291.42     48.30 o 
   1   4  21        6.05        0.51      3.74 o 
   2   4  21      186.20      168.40      8.08 o 
   3   4  21      172.04      120.80      7.27 o 
   4   4  21      659.88      526.74     12.12 o 
   5   4  21       55.48       42.76      5.05 o 
   6   4  21       54.68       38.63      5.13 o 
   7   4  21      159.35      159.00      7.81 o 
   8   4  21        5.99        4.00      4.44 o 
   9   4  21        4.27        2.08      6.50 o 
  10   4  21      541.90      539.11     16.39 o 
  11   4  21       10.48       16.52      6.02 o 
  12   4  21       94.18       77.90      8.96 o 
  13   4  21      358.53      334.29     19.56 o 
  14   4  21      432.29      473.20     20.12 o 
   1   5  21      179.66      145.85     11.94 o 
   2   5  21      175.01      117.74      8.70 o 
   3   5  21      408.52      343.90     13.29 o 
   4   5  21        9.12       17.73      5.89 o 
   5   5  21      129.86      124.22      8.15 o 
   6   5  21       30.49       24.45      5.69 o 
   7   5  21       18.77       14.05      5.61 o 
   8   5  21       17.54        7.28      5.47 o 
   9   5  21       50.63       55.57      7.47 o 
  10   5  21       47.37       58.21      9.10 o 
  11   5  21       38.37       13.39      7.34 o 
  12   5  21       20.69       20.12      8.63 o 
  13   5  21       13.00       16.78      8.58 o 
   0   6  21      329.44      315.72     21.96 o 
   1   6  21      129.88      121.66     12.15 o 
   2   6  21       10.06       11.14      7.38 o 
   3   6  21       13.57        5.20      7.42 o 
   4   6  21      201.84      177.25     14.16 o 
   5   6  21      369.36      354.09     14.65 o 
   6   6  21      332.41      343.01     12.60 o 
   7   6  21       10.79       13.84      7.40 o 
   8   6  21       35.94       30.50      6.85 o 
   9   6  21      130.27      166.47     10.56 o 
  10   6  21      124.58      128.28     10.09 o 
  11   6  21       83.11       89.37     10.32 o 
  12   6  21      214.71      238.39     45.57 o 
   1   7  21       38.10       20.23      8.67 o 
   2   7  21       17.88       28.83      9.21 o 
   3   7  21       39.30       37.17     10.08 o 
   4   7  21      365.57      381.05     25.58 o 
   5   7  21        7.48       17.11     10.77 o 
   6   7  21        7.65       20.92     11.32 o 
   7   7  21       48.85       46.71     10.01 o 
   8   7  21       58.10       40.80      9.56 o 
   9   7  21       73.07       84.21     14.29 o 
  10   7  21       95.69       69.26     11.38 o 
  11   7  21      297.15      325.22     25.14 o 
   0   8  21       67.58       61.58     42.77 o 
   1   8  21       88.87       97.07     14.31 o 
   2   8  21        6.24       12.15     10.52 o 
   3   8  21       28.01       53.81     12.92 o 
   4   8  21        8.39       16.66     11.60 o 
   5   8  21      217.80      203.45     22.66 o 
   6   8  21       31.68       27.40     12.28 o 
   7   8  21      344.77      411.58     33.96 o 
   8   8  21      134.41      159.91     18.46 o 
   9   8  21        1.47       12.01     10.50 o 
  10   8  21     1029.08     1058.16     47.26 o 
   1   9  21       43.08       30.60     20.74 o 
   2   9  21      142.21      161.25     18.89 o 
   3   9  21        0.06        7.67     11.88 o 
   4   9  21      137.36      161.57     18.57 o 
   5   9  21       42.45       37.23     14.82 o 
   6   9  21       93.26      104.65     17.52 o 
   7   9  21       34.88       30.45     25.55 o 
   0  10  21      290.77      382.92     52.94 o 
   1  10  21       63.50       68.89     22.91 o 
   2  10  21        0.38        1.58     18.67 o 
   3  10  21      211.35      184.51     29.11 o 
   4  10  21      312.48      247.43     32.52 o 
   0   0  22    13121.12    12766.48    181.18 o 
   1   0  22      145.69      169.48      6.15 o 
   2   0  22      558.23      560.85     10.08 o 
   3   0  22      583.91      597.43     11.10 o 
   4   0  22     5582.65     5470.02     59.06 o 
   5   0  22     1411.83     1372.98     19.47 o 
   6   0  22      158.81      163.17      8.74 o 
   7   0  22     1159.07     1131.76     22.83 o 
   8   0  22      151.59      155.63     12.22 o 
   9   0  22      116.89      104.85      8.02 o 
  10   0  22       83.61       91.43      9.86 o 
  11   0  22      101.41       80.67     10.40 o 
  12   0  22       10.91       12.30      9.67 o 
  13   0  22       30.43       27.15      9.37 o 
  14   0  22        5.33       -7.00      8.11 o 
  15   0  22       67.91       69.88     13.52 o 
   1   1  22      414.00      417.62      7.12 o 
   2   1  22      697.82      700.28      9.79 o 
   3   1  22        2.32        7.80      2.22 o 
   4   1  22     2191.46     2131.65     20.31 o 
   5   1  22       59.29       57.55      3.44 o 
   6   1  22      208.46      215.25      5.78 o 
   7   1  22      222.85      235.05      6.55 o 
   8   1  22      113.45      129.74      6.22 o 
   9   1  22      163.15      171.71      7.25 o 
  10   1  22        0.43        2.51      3.90 o 
  11   1  22       38.56       33.68      5.35 o 
  12   1  22       52.68       43.19      6.78 o 
  13   1  22       72.54       85.40     11.10 o 
  14   1  22       43.11       46.45      7.58 o 
  15   1  22        0.46        5.80      8.07 o 
   0   2  22      170.86      184.43      7.96 o 
   1   2  22       87.67       86.96      3.88 o 
   2   2  22     3048.65     2914.94     27.34 o 
   3   2  22       12.50        9.85      2.84 o 
   4   2  22     2841.04     2618.22     29.77 o 
   5   2  22      133.39      136.85      6.31 o 
   6   2  22      397.22      443.51     10.66 o 
   7   2  22     1641.34     1705.35     22.53 o 
   8   2  22      207.90      226.66     13.56 o 
   9   2  22       41.77       39.56      6.35 o 
  10   2  22      975.59      990.52     19.36 o 
  11   2  22        1.88        7.56      5.06 o 
  12   2  22      711.30      754.62     26.32 o 
  13   2  22      455.50      484.18     17.22 o 
  14   2  22       73.59       81.34      9.85 o 
   1   3  22      346.71      309.72      8.44 o 
   2   3  22       24.12       30.44      3.45 o 
   3   3  22       47.68       55.78      4.40 o 
   4   3  22        5.38        3.68      3.06 o 
   5   3  22      377.14      317.37      8.39 o 
   6   3  22     1549.51     1472.13     20.82 o 
   7   3  22      654.37      640.35     12.63 o 
   8   3  22      186.57      216.31      7.96 o 
   9   3  22      197.97      215.95      8.99 o 
  10   3  22      931.53      929.51     22.46 o 
  11   3  22      172.54      205.61     11.50 o 
  12   3  22      466.63      438.78     23.78 o 
  13   3  22       53.96       42.48      8.36 o 
  14   3  22        0.32        9.16      9.48 o 
   0   4  22     3896.79     3401.19     61.32 o 
   1   4  22       12.63       15.24      5.73 o 
   2   4  22      174.59      171.68      8.40 o 
   3   4  22      556.40      453.12     11.41 o 
   4   4  22      877.99      741.12     14.85 o 
   5   4  22       60.39       54.18      5.57 o 
   6   4  22      126.06      132.91      7.30 o 
   7   4  22      193.44      137.53     12.30 o 
   8   4  22       49.16       39.91      5.59 o 
   9   4  22       74.40       82.54      7.82 o 
  10   4  22       13.01       20.00      6.39 o 
  11   4  22       81.43       74.58      8.67 o 
  12   4  22      349.69      372.01     16.45 o 
  13   4  22       80.48       68.74      9.47 o 
  14   4  22        3.76       10.17      8.79 o 
   1   5  22       24.41       20.70      7.34 o 
   2   5  22      462.12      362.43     13.78 o 
   3   5  22        2.78        8.53      5.38 o 
   4   5  22      198.54      159.53     10.11 o 
   5   5  22        0.25        2.50      4.84 o 
   6   5  22      411.55      410.63     28.22 o 
   7   5  22       87.61       98.19      9.01 o 
   8   5  22        9.87       13.99      5.98 o 
   9   5  22       31.01       18.57      6.60 o 
  10   5  22      137.64      168.36     11.71 o 
  11   5  22       71.03       60.90      9.89 o 
  12   5  22       64.51       65.87     10.68 o 
  13   5  22      251.43      231.46     15.08 o 
   0   6  22      143.88      119.69     15.95 o 
   1   6  22        6.79        1.29      7.58 o 
   2   6  22        8.53        3.93      7.58 o 
   3   6  22      145.10      129.44     13.02 o 
   4   6  22       69.43       62.42     10.71 o 
   5   6  22       37.23       42.66      8.28 o 
   6   6  22      347.18      352.88     18.98 o 
   7   6  22       34.97       21.66      6.56 o 
   8   6  22        9.74       11.78      6.25 o 
   9   6  22       88.75       87.20      8.97 o 
  10   6  22      393.96      444.02     17.44 o 
  11   6  22        0.49        9.81      7.31 o 
  12   6  22       71.90       90.50     13.27 o 
   1   7  22        0.59       -0.34      8.24 o 
   2   7  22       71.46       62.29     12.73 o 
   3   7  22       62.46       63.07     12.42 o 
   4   7  22      304.79      338.62     21.36 o 
   5   7  22      114.23      130.94     17.02 o 
   6   7  22        9.53       19.37     11.18 o 
   7   7  22        4.05       -0.43      7.15 o 
   8   7  22      158.29      191.82     14.16 o 
   9   7  22       17.71       13.42      8.63 o 
  10   7  22       55.88       63.88     12.51 o 
  11   7  22       81.14       81.76     12.16 o 
   0   8  22      490.08      575.40     84.57 o 
   1   8  22       20.11       20.30     11.60 o 
   2   8  22      210.13      226.49     29.01 o 
   3   8  22       17.99       11.43     10.97 o 
   4   8  22       19.33       23.12     11.83 o 
   5   8  22        5.56       -1.34     10.83 o 
   6   8  22      350.12      412.08     33.53 o 
   7   8  22        8.26       -1.97     11.59 o 
   8   8  22       18.19       20.07     15.37 o 
   9   8  22       42.53       72.39     13.85 o 
   1   9  22       12.77       14.75     17.19 o 
   2   9  22      538.44      600.45     30.27 o 
   3   9  22       25.50       36.43     13.45 o 
   4   9  22       43.17       49.19     13.85 o 
   5   9  22       65.72       93.92     16.80 o 
   6   9  22       15.04       29.32     20.00 o 
   7   9  22       41.82       19.81     29.93 o 
   0  10  22       26.13       52.14     31.30 o 
   1  10  22      135.66      132.64     33.35 o 
   2  10  22      648.69      639.29     46.15 o 
   3  10  22       50.16       45.56     21.90 o 
   1   1  23      133.69      131.75      3.86 o 
   2   1  23     4042.01     3957.74     35.34 o 
   3   1  23       17.66       12.33      2.59 o 
   4   1  23      267.62      286.36      6.56 o 
   5   1  23      899.33      856.29     11.71 o 
   6   1  23     1384.08     1328.67     16.01 o 
   7   1  23      429.69      423.33      8.60 o 
   8   1  23       11.66        9.58      3.22 o 
   9   1  23       96.96      101.96      5.66 o 
  10   1  23      331.90      299.56      9.91 o 
  11   1  23      288.27      314.49     10.66 o 
  12   1  23        3.41        1.23      5.37 o 
  13   1  23      172.07      189.34     10.48 o 
  14   1  23        3.56        0.81      6.68 o 
   0   2  23     1386.35     1337.16     21.06 o 
   1   2  23      137.66      126.60      4.56 o 
   2   2  23       28.28       33.20      3.17 o 
   3   2  23     2226.82     2039.43     21.13 o 
   4   2  23       19.51       29.92      3.56 o 
   5   2  23      766.24      738.44     13.00 o 
   6   2  23     1994.36     2068.12     26.98 o 
   7   2  23      167.95      158.34     12.00 o 
   8   2  23       20.15       12.68      4.42 o 
   9   2  23      121.71      131.64      7.85 o 
  10   2  23       80.07       75.30      6.96 o 
  11   2  23        0.58        6.07      5.15 o 
  12   2  23      327.81      353.49     17.14 o 
  13   2  23        7.13        7.40      6.65 o 
  14   2  23        0.00        5.87      6.99 o 
   1   3  23      589.26      524.55     11.48 o 
   2   3  23      592.03      665.42     12.76 o 
   3   3  23      106.19       70.18      4.81 o 
   4   3  23     1602.80     1455.14     19.68 o 
   5   3  23     1041.11      960.60     20.04 o 
   6   3  23      920.05      944.94     15.78 o 
   7   3  23       11.30       15.38      4.11 o 
   8   3  23      878.74      865.56     16.37 o 
   9   3  23      532.47      471.64     14.59 o 
  10   3  23      711.39      669.41     17.67 o 
  11   3  23       21.74       34.12      7.23 o 
  12   3  23      106.68      116.09     15.79 o 
  13   3  23      124.14      148.05     11.44 o 
  14   3  23      156.46      158.00     15.64 o 
   0   4  23     2854.13     2597.30     50.57 o 
   1   4  23     1034.32     1019.06     18.96 o 
   2   4  23      375.94      318.59     11.14 o 
   3   4  23      100.40       83.80      8.08 o 
   4   4  23       56.17       32.46      5.03 o 
   5   4  23        0.20       -1.51      3.96 o 
   6   4  23      969.87      907.98     17.46 o 
   7   4  23       31.51       36.12      5.33 o 
   8   4  23       67.04       56.76      6.34 o 
   9   4  23      230.69      206.81     10.59 o 
  10   4  23      523.96      545.76     16.10 o 
  11   4  23      645.31      677.95     21.72 o 
  12   4  23      114.10      103.86      9.87 o 
  13   4  23      316.85      354.85     16.69 o 
   1   5  23       11.08       12.12      5.70 o 
   2   5  23      457.44      339.59     17.76 o 
   3   5  23        5.32       10.58      5.67 o 
   4   5  23       42.62       28.43      6.01 o 
   5   5  23      171.90      152.15      9.77 o 
   6   5  23      150.91      165.09      9.46 o 
   7   5  23       24.70       32.69      6.76 o 
   8   5  23       47.83       35.60      6.96 o 
   9   5  23       13.11       16.20      6.28 o 
  10   5  23      143.29      154.34     11.56 o 
  11   5  23        0.05        5.14      9.29 o 
  12   5  23       12.80       17.30      7.61 o 
   0   6  23      342.89      277.29     21.52 o 
   1   6  23        0.16        6.69      7.19 o 
   2   6  23       56.72       46.00      9.94 o 
   3   6  23       58.58       56.33     10.47 o 
   4   6  23       85.13       74.64      9.30 o 
   5   6  23      110.75       98.43      8.73 o 
   6   6  23      383.71      403.54     16.55 o 
   7   6  23       39.85       37.62      7.09 o 
   8   6  23       14.43       24.95      7.56 o 
   9   6  23       18.40       19.33      6.99 o 
  10   6  23       31.71       31.65     11.96 o 
  11   6  23        5.55        6.95      8.07 o 
   1   7  23       43.08       40.00     13.29 o 
   2   7  23       15.73       22.23     10.88 o 
   3   7  23       79.50       64.04     14.23 o 
   4   7  23      170.15      238.96     19.53 o 
   5   7  23       79.04       84.09     14.43 o 
   6   7  23       49.27       27.15     11.80 o 
   7   7  23      306.97      332.51     17.13 o 
   8   7  23      162.01      156.90     13.61 o 
   9   7  23       54.55       55.15     10.22 o 
  10   7  23        5.70        6.92      8.42 o 
   0   8  23      111.55      161.28     26.11 o 
   1   8  23      142.72      174.21     18.51 o 
   2   8  23      131.49      142.76     17.17 o 
   3   8  23       14.51       14.54     11.49 o 
   4   8  23      402.25      386.87     24.44 o 
   5   8  23       30.92       34.55     13.55 o 
   6   8  23       71.83       72.32     14.99 o 
   7   8  23       26.10       32.76     13.56 o 
   8   8  23       69.62       87.34     17.88 o 
   1   9  23      108.06      114.98     17.51 o 
   2   9  23      130.22      178.09     19.98 o 
   3   9  23      615.21      681.74     37.92 o 
   4   9  23       77.01       62.49     17.79 o 
   5   9  23       94.46      117.16     31.78 o 
   6   9  23      219.42      220.05     37.82 o 
   0   0  24      111.76      177.32     15.38 o 
   1   0  24     2007.60     1989.15     28.52 o 
   2   0  24      370.25      322.17      8.33 o 
   3   0  24     5035.57     5029.15     59.45 o 
   4   0  24      184.26      183.36      6.78 o 
   5   0  24      845.26      842.31     17.68 o 
   6   0  24      337.16      304.42     11.34 o 
   7   0  24       67.17       80.16      9.58 o 
   8   0  24      131.24      122.86      8.53 o 
   9   0  24      135.06      134.39     10.14 o 
  10   0  24      315.58      291.59     37.99 o 
  11   0  24       16.49       -1.61      7.45 o 
  12   0  24       47.99       48.27     11.72 o 
  13   0  24       46.37       39.27     10.33 o 
  14   0  24      176.11      128.14     14.44 o 
   1   1  24       54.22       46.41      3.18 o 
   2   1  24       63.05       77.99      4.35 o 
   3   1  24     1289.25     1273.21     15.87 o 
   4   1  24       19.35       27.63      3.75 o 
   5   1  24      333.07      364.01      8.26 o 
   6   1  24       15.29       13.54      3.17 o 
   7   1  24     1063.44     1039.34     14.44 o 
   8   1  24      575.91      537.84     10.81 o 
   9   1  24        2.26        0.95      3.92 o 
  10   1  24      199.18      181.77      8.36 o 
  11   1  24       10.04       10.26      4.91 o 
  12   1  24        7.62        2.61      5.63 o 
  13   1  24       76.08      103.94     11.89 o 
  14   1  24        0.04       -3.66      7.12 o 
   0   2  24     1511.03     1517.04     34.44 o 
   1   2  24     1299.07     1267.71     15.88 o 
   2   2  24       37.48       25.74      3.87 o 
   3   2  24       14.18       18.17      3.10 o 
   4   2  24     1610.54     1488.73     17.54 o 
   5   2  24      552.34      523.38     10.21 o 
   6   2  24      260.37      233.19      7.90 o 
   7   2  24      771.46      738.22     19.49 o 
   8   2  24        0.12        8.20      4.43 o 
   9   2  24      234.24      221.39     11.92 o 
  10   2  24      301.55      328.95     10.95 o 
  11   2  24      787.75      727.09     16.37 o 
  12   2  24      123.09      133.72      9.83 o 
  13   2  24       17.01       30.58      8.61 o 
  14   2  24      379.24      453.23     18.06 o 
   1   3  24       66.72       48.10      4.82 o 
   2   3  24        0.23       -0.92      3.39 o 
   3   3  24        0.02        2.21      3.43 o 
   4   3  24      401.83      387.43     13.46 o 
   5   3  24       48.16       44.64      4.52 o 
   6   3  24       26.15       20.14      4.17 o 
   7   3  24      473.80      414.39     11.90 o 
   8   3  24       10.62       11.55      4.49 o 
   9   3  24       70.96       51.01      7.86 o 
  10   3  24        0.01        5.91      5.88 o 
  11   3  24        7.37       -3.96      5.91 o 
  12   3  24        0.15        2.36      6.41 o 
  13   3  24       61.67       52.35      8.86 o 
   0   4  24      169.01      175.30     12.06 o 
   1   4  24      262.25      209.14      9.11 o 
   2   4  24       58.78       51.20      7.91 o 
   3   4  24       25.68       17.33      4.60 o 
   4   4  24        2.09       -4.24      4.00 o 
   5   4  24        5.98       13.07      4.70 o 
   6   4  24      645.69      660.41     14.84 o 
   7   4  24       50.95       61.66      8.44 o 
   8   4  24      421.72      422.54     13.00 o 
   9   4  24        3.04        9.35      5.80 o 
  10   4  24       63.70       61.52      7.86 o 
  11   4  24        1.70        8.75      6.71 o 
  12   4  24       48.62       56.01      9.09 o 
  13   4  24      291.46      331.04     21.98 o 
   1   5  24      226.49      167.73     10.12 o 
   2   5  24      339.12      316.96     13.62 o 
   3   5  24      364.51      314.10     13.67 o 
   4   5  24        1.50        2.17      5.08 o 
   5   5  24       55.27       39.52      6.64 o 
   6   5  24      113.46       99.69      8.66 o 
   7   5  24      429.92      425.93     19.45 o 
   8   5  24        0.52       -3.80      5.59 o 
   9   5  24      186.35      211.70     14.03 o 
  10   5  24       88.13       88.13     10.17 o 
  11   5  24       24.15       24.93      7.23 o 
  12   5  24        0.01       -0.67      6.81 o 
   0   6  24       23.59       44.89     13.18 o 
   1   6  24      114.91       93.17     14.47 o 
   2   6  24       19.78       15.52      8.63 o 
   3   6  24       36.53       29.75     10.46 o 
   4   6  24       22.13       29.16      7.76 o 
   5   6  24       61.87       64.75      7.94 o 
   6   6  24      215.57      226.36     17.32 o 
   7   6  24       69.58       83.75     10.02 o 
   8   6  24      125.93      119.79     15.69 o 
   9   6  24       14.94       11.39      6.91 o 
  10   6  24       41.64       33.04      8.58 o 
  11   6  24      110.47      124.26     12.79 o 
   1   7  24       66.72       56.62     15.90 o 
   2   7  24      188.20      216.05     19.38 o 
   3   7  24        0.26       -7.47     10.25 o 
   4   7  24       69.91       93.98     14.97 o 
   5   7  24        8.15       10.16     10.88 o 
   6   7  24        8.11       10.87      6.66 o 
   7   7  24      364.23      392.15     15.52 o 
   8   7  24        1.12       -0.89      6.84 o 
   9   7  24       25.33       33.75     10.33 o 
  10   7  24       91.08      109.80     13.09 o 
   0   8  24      191.67      123.15     24.34 o 
   1   8  24       26.83       33.41     12.52 o 
   2   8  24      115.72      142.40     17.78 o 
   3   8  24      245.84      249.48     33.31 o 
   4   8  24        5.62       17.68     12.10 o 
   5   8  24       57.94       63.35     16.33 o 
   6   8  24      123.14       86.65     16.35 o 
   7   8  24        3.60       -0.50     13.45 o 
   8   8  24        0.40        6.49     10.67 o 
   1   9  24       34.62       52.60     15.31 o 
   2   9  24        1.13       -7.32     11.74 o 
   3   9  24        3.31       34.34     19.95 o 
   4   9  24        7.57        9.20     19.38 o 
   5   9  24      102.18       81.21     23.63 o 
   1   1  25        9.02       17.64      2.73 o 
   2   1  25      650.78      607.98      9.08 o 
   3   1  25       44.68       63.66      3.81 o 
   4   1  25     1550.68     1617.43     25.25 o 
   5   1  25       12.10       14.16      3.14 o 
   6   1  25       29.30       28.58      4.13 o 
   7   1  25        8.69       13.92      3.46 o 
   8   1  25      543.89      531.69     11.27 o 
   9   1  25        0.49        1.40      4.14 o 
  10   1  25        0.03        5.67      4.72 o 
  11   1  25      127.15      126.23      7.75 o 
  12   1  25      114.29      107.66     12.35 o 
  13   1  25        4.22        6.93      7.29 o 
  14   1  25       34.67       35.33      9.23 o 
   0   2  25      362.07      339.27      9.97 o 
   1   2  25        0.08        4.92      2.72 o 
   2   2  25      902.01      892.22     13.48 o 
   3   2  25      336.72      273.87      8.05 o 
   4   2  25       15.13       10.79      3.45 o 
   5   2  25      591.57      526.62     10.89 o 
   6   2  25        2.25        3.69      3.47 o 
   7   2  25       21.63       18.08      4.19 o 
   8   2  25      351.88      330.08     13.69 o 
   9   2  25      104.84      138.79      7.81 o 
  10   2  25       43.43       52.98      6.09 o 
  11   2  25        4.19        1.24      5.58 o 
  12   2  25       24.71        9.76      6.36 o 
  13   2  25        1.11        5.17      7.15 o 
   1   3  25      202.03      173.71      7.68 o 
   2   3  25        1.80        4.38      3.63 o 
   3   3  25      386.08      345.91     10.67 o 
   4   3  25      848.80      760.56     15.62 o 
   5   3  25      369.24      331.59     10.97 o 
   6   3  25       34.03       22.82      4.31 o 
   7   3  25      319.57      300.19      9.73 o 
   8   3  25      833.93      850.51     20.82 o 
   9   3  25      249.29      214.94     12.62 o 
  10   3  25      169.21      167.79     11.76 o 
  11   3  25        1.42       -2.28      6.14 o 
  12   3  25       12.79        6.21      6.92 o 
  13   3  25       54.30       37.51      9.17 o 
   0   4  25      134.62      115.93     10.97 o 
   1   4  25       34.65       44.79      5.21 o 
   2   4  25      101.87       91.88      6.40 o 
   3   4  25      191.41      157.60      8.04 o 
   4   4  25       25.73       24.10      5.01 o 
   5   4  25      722.05      717.74     24.42 o 
   6   4  25       90.61       90.82      8.03 o 
   7   4  25     1341.12     1331.44     24.03 o 
   8   4  25      392.48      382.27     13.45 o 
   9   4  25        0.34        3.01      5.69 o 
  10   4  25       65.73       68.20      8.13 o 
  11   4  25        2.69        3.31      6.55 o 
  12   4  25       55.03       42.98      8.83 o 
   1   5  25        2.72        4.08      4.83 o 
   2   5  25      206.36      172.36     10.57 o 
   3   5  25       95.55       89.24      9.54 o 
   4   5  25      246.85      271.87     12.70 o 
   5   5  25      245.66      213.27     13.62 o 
   6   5  25      446.14      426.96     22.44 o 
   7   5  25      159.69      142.86     16.01 o 
   8   5  25        0.32       -4.81      5.97 o 
   9   5  25        0.02       -0.08      6.86 o 
  10   5  25       33.83       45.23      7.94 o 
  11   5  25       56.06       52.96      8.58 o 
  12   5  25      153.01      166.56     12.86 o 
   0   6  25      123.99      111.40     21.16 o 
   1   6  25        6.69       12.75     13.62 o 
   2   6  25        1.61        1.79      8.96 o 
   3   6  25       32.61       25.11      7.99 o 
   4   6  25        4.54       -3.43      5.69 o 
   5   6  25        0.19        9.44      6.22 o 
   6   6  25      139.12      154.94     11.68 o 
   7   6  25       27.19       29.67      7.55 o 
   8   6  25      326.49      375.14     15.33 o 
   9   6  25       19.87       24.79      7.96 o 
  10   6  25        2.21       12.69      8.52 o 
   1   7  25       23.47       14.65     10.90 o 
   2   7  25       46.79       37.35     14.48 o 
   3   7  25       51.56       35.44     12.65 o 
   4   7  25      247.00      203.23     29.70 o 
   5   7  25        4.88        8.63      8.58 o 
   6   7  25       18.44        9.85      9.39 o 
   7   7  25       67.39       76.85      9.50 o 
   8   7  25      210.23      213.86     13.44 o 
   9   7  25       71.84       64.90     10.73 o 
   0   8  25       66.17       71.42     21.22 o 
   1   8  25      176.89      219.76     20.85 o 
   2   8  25       29.42       30.32     12.93 o 
   3   8  25        5.74        0.30     11.39 o 
   4   8  25       22.96       21.12     12.98 o 
   5   8  25       33.01        5.39     13.12 o 
   6   8  25        4.56        6.90     14.63 o 
   7   8  25      188.11      138.50     27.08 o 
   1   9  25       11.65       -3.03     18.42 o 
   2   9  25        3.79       -3.84     18.41 o 
   3   9  25       45.15       41.06     36.41 o 
   4   9  25       89.07      131.08     27.38 o 
   0   0  26     1835.54     1748.08     37.56 o 
   1   0  26     1855.77     1847.03     27.43 o 
   2   0  26       38.52       26.31      4.82 o 
   3   0  26     4992.40     4962.69     63.72 o 
   4   0  26      434.68      425.96     13.33 o 
   5   0  26      146.48      132.67     10.06 o 
   6   0  26       36.45       45.29      6.47 o 
   7   0  26       10.03       14.24      5.63 o 
   8   0  26       19.99        8.17      5.24 o 
   9   0  26      138.86      141.93     14.09 o 
  10   0  26        2.42        4.51      7.31 o 
  11   0  26       56.99       49.83     10.10 o 
  12   0  26       19.63       15.06      9.17 o 
  13   0  26      300.08      312.96     18.86 o 
   1   1  26     1577.88     1560.06     18.89 o 
   2   1  26     1247.19     1272.94     14.90 o 
   3   1  26      704.72      663.36     12.45 o 
   4   1  26       31.89       26.60      3.26 o 
   5   1  26       25.54       20.77      3.42 o 
   6   1  26        2.19       -0.77      3.07 o 
   7   1  26      151.73      137.58      5.81 o 
   8   1  26       16.50       12.58      4.90 o 
   9   1  26        9.97       15.65      4.85 o 
  10   1  26       54.98       60.70      6.41 o 
  11   1  26      321.44      355.41     13.64 o 
  12   1  26      262.67      240.51     14.13 o 
  13   1  26       76.45       80.26     14.48 o 
   0   2  26      970.47      991.36     18.08 o 
   1   2  26       72.09       67.37      4.12 o 
   2   2  26      123.75      104.00      4.80 o 
   3   2  26      308.74      266.91      7.57 o 
   4   2  26      119.38      131.96      5.91 o 
   5   2  26      687.80      694.79     12.32 o 
   6   2  26      634.79      617.43     12.09 o 
   7   2  26      654.69      619.83     12.91 o 
   8   2  26       65.09       55.26      5.56 o 
   9   2  26        0.04       -5.92      4.15 o 
  10   2  26      491.93      509.98     13.08 o 
  11   2  26        7.23       13.24      5.93 o 
  12   2  26      109.65      108.81      8.93 o 
  13   2  26       49.98       46.68      9.74 o 
   1   3  26      165.89      142.18      7.95 o 
   2   3  26        0.62       -2.55      3.24 o 
   3   3  26      311.39      262.01     11.51 o 
   4   3  26      327.11      275.42     13.48 o 
   5   3  26      254.46      237.60     10.70 o 
   6   3  26       25.83       23.87      4.89 o 
   7   3  26        9.40        8.85      5.07 o 
   8   3  26      407.94      436.83     14.95 o 
   9   3  26      679.52      707.04     30.82 o 
  10   3  26       12.42       12.15      6.85 o 
  11   3  26       16.55       27.80      7.86 o 
  12   3  26      241.32      259.47     13.98 o 
   0   4  26        8.90       12.05      8.63 o 
   1   4  26      225.11      199.23      8.54 o 
   2   4  26       27.36       19.59      4.65 o 
   3   4  26        3.64        3.25      4.34 o 
   4   4  26       62.92       46.24      6.54 o 
   5   4  26       50.02       35.44      7.26 o 
   6   4  26      790.90      816.98     18.06 o 
   7   4  26       88.10       98.10      7.78 o 
   8   4  26      170.08      168.01     10.00 o 
   9   4  26        0.32        5.61      5.81 o 
  10   4  26        0.97        2.94      6.47 o 
  11   4  26       25.81       22.98      7.79 o 
  12   4  26       85.26       74.92     10.67 o 
   1   5  26       65.30       67.12      7.07 o 
   2   5  26        9.57        6.11      4.58 o 
   3   5  26       34.35       34.81      6.44 o 
   4   5  26       52.90       43.22      7.83 o 
   5   5  26      240.79      254.37     12.16 o 
   6   5  26      291.06      298.57     13.16 o 
   7   5  26       55.29       73.61      8.57 o 
   8   5  26       97.02       83.30     12.63 o 
   9   5  26       12.15       14.07      6.82 o 
  10   5  26        0.69       13.22      6.68 o 
  11   5  26       78.16       97.20     13.16 o 
   0   6  26      138.13      127.96     65.74 o 
   1   6  26      258.63      200.61     17.68 o 
   2   6  26        2.53        3.69      9.65 o 
   3   6  26       97.04      108.23     11.17 o 
   4   6  26        7.11        7.30      6.67 o 
   5   6  26        0.02        1.62      6.08 o 
   6   6  26        5.88        6.58      6.67 o 
   7   6  26      121.57      163.55     11.39 o 
   8   6  26      232.72      265.81     13.69 o 
   9   6  26      134.12      157.38     12.45 o 
  10   6  26      227.81      236.55     18.08 o 
   1   7  26        0.74       -5.09     10.03 o 
   2   7  26        2.44       -3.20     10.46 o 
   3   7  26       57.48       38.59     12.64 o 
   4   7  26      163.41      202.67     22.18 o 
   5   7  26       82.93       97.35     12.98 o 
   6   7  26      276.56      368.69     19.11 o 
   7   7  26      128.68      124.13     11.05 o 
   8   7  26       25.04       40.74      9.19 o 
   0   8  26      105.07      174.57     27.56 o 
   1   8  26      215.14      268.71     22.77 o 
   2   8  26        0.88       14.29     12.68 o 
   3   8  26       18.86       -1.16     12.17 o 
   4   8  26        0.33        1.87     12.07 o 
   5   8  26       14.52        5.26     14.70 o 
   6   8  26        0.05       -6.23     17.43 o 
   1   9  26       16.96        1.30     20.08 o 
   2   9  26      128.98      140.33     28.69 o 
   1   1  27       48.17       56.45      4.04 o 
   2   1  27      334.22      320.36      9.33 o 
   3   1  27      150.63      133.37      5.69 o 
   4   1  27      520.90      533.14      9.36 o 
   5   1  27      437.82      398.49      8.49 o 
   6   1  27       34.37       26.80      3.86 o 
   7   1  27       36.57       33.39      4.40 o 
   8   1  27       25.29       30.80      5.96 o 
   9   1  27       27.37       31.11      6.38 o 
  10   1  27       14.16        6.55      5.53 o 
  11   1  27       13.94        8.01      6.03 o 
  12   1  27      176.65      177.68     12.92 o 
  13   1  27       15.98       21.27      8.43 o 
   0   2  27      705.21      727.44     16.09 o 
   1   2  27       74.59       72.86      4.32 o 
   2   2  27      203.56      184.00      6.15 o 
   3   2  27      117.42       98.25      6.77 o 
   4   2  27      290.30      280.64      8.25 o 
   5   2  27       18.96       23.26      4.12 o 
   6   2  27       98.33      111.13      6.08 o 
   7   2  27       32.26       36.91      5.06 o 
   8   2  27        0.01        1.90      5.21 o 
   9   2  27       11.06       12.71      4.91 o 
  10   2  27      121.74      138.05      9.16 o 
  11   2  27        1.10        2.03      5.57 o 
  12   2  27       97.79       99.15      9.00 o 
   1   3  27        1.28        2.50      3.61 o 
   2   3  27       84.76       74.25      6.36 o 
   3   3  27        5.31        5.11      3.73 o 
   4   3  27       14.57       20.92      4.14 o 
   5   3  27      111.88      115.14      7.17 o 
   6   3  27       49.67       41.83      6.18 o 
   7   3  27       10.56       16.96      6.24 o 
   8   3  27       35.10       35.72      6.72 o 
   9   3  27      229.78      229.03     12.21 o 
  10   3  27      440.20      422.93     15.92 o 
  11   3  27       46.66       51.11      7.55 o 
  12   3  27      402.09      404.95     16.76 o 
   0   4  27       40.04       59.77      7.56 o 
   1   4  27       78.60       74.31      6.35 o 
   2   4  27       24.81       28.52      5.14 o 
   3   4  27       14.17       13.65      4.64 o 
   4   4  27        0.07        0.64      4.26 o 
   5   4  27      422.29      412.26     12.88 o 
   6   4  27      311.63      317.49     11.84 o 
   7   4  27      236.09      238.30     12.35 o 
   8   4  27       76.30       67.98     10.15 o 
   9   4  27      132.23      153.35     10.76 o 
  10   4  27        1.77       10.19      6.85 o 
  11   4  27      178.57      180.98     19.61 o 
   1   5  27      152.47      142.85      9.34 o 
   2   5  27      220.30      206.02      9.46 o 
   3   5  27        8.16       13.92      5.38 o 
   4   5  27      105.60       86.52      7.76 o 
   5   5  27       59.77       69.13      7.28 o 
   6   5  27        0.66        7.32      5.40 o 
   7   5  27     1089.28     1139.96     22.99 o 
   8   5  27      198.97      176.29     10.76 o 
   9   5  27        0.60        7.53      6.64 o 
  10   5  27       22.26       26.95      7.46 o 
   0   6  27     1836.68     1613.95     63.21 o 
   1   6  27       18.00       20.15     10.98 o 
   2   6  27       83.43       88.38     10.74 o 
   3   6  27       13.01       13.08      6.57 o 
   4   6  27        0.00        4.33      6.27 o 
   5   6  27      384.25      368.66     15.07 o 
   6   6  27       44.42       38.70      8.02 o 
   7   6  27      116.99      120.63     13.22 o 
   8   6  27      111.61      131.06     10.93 o 
   9   6  27        0.01        2.48      8.56 o 
   1   7  27        0.05        2.14     11.00 o 
   2   7  27      145.84      184.52     19.03 o 
   3   7  27        0.48       -6.63     10.95 o 
   4   7  27      251.39      323.34     30.54 o 
   5   7  27      124.43      135.75     10.96 o 
   6   7  27      293.25      349.83     17.32 o 
   7   7  27      295.65      366.12     17.07 o 
   8   7  27      136.67      152.91     13.74 o 
   0   8  27       84.47       98.13     24.06 o 
   1   8  27       10.34      -10.50     12.20 o 
   2   8  27        0.50       -3.70     11.96 o 
   3   8  27       19.93        7.32     13.58 o 
   4   8  27       45.40       24.51     16.54 o 
   5   8  27       49.53       47.55     13.77 o 
   0   0  28      311.19      259.08     17.76 o 
   1   0  28       71.50       73.13      9.01 o 
   2   0  28     2523.63     2566.23     34.28 o 
   3   0  28     3815.82     3807.97     56.20 o 
   4   0  28      573.03      553.93     15.43 o 
   5   0  28     2363.29     2211.94     40.85 o 
   6   0  28      106.46      103.70      8.75 o 
   7   0  28      428.13      483.18     17.08 o 
   8   0  28      668.70      673.02     20.80 o 
   9   0  28       40.96       41.96      7.85 o 
  10   0  28       51.95       61.67     11.66 o 
  11   0  28       32.21       50.15     11.43 o 
  12   0  28      192.05      158.03     25.71 o 
   1   1  28      149.45      153.39      8.49 o 
   2   1  28       30.06       26.95      3.74 o 
   3   1  28      433.65      450.91      9.32 o 
   4   1  28      182.08      200.19      6.85 o 
   5   1  28       58.02       48.23      6.17 o 
   6   1  28        4.62        4.66      3.80 o 
   7   1  28        0.21        5.82      4.80 o 
   8   1  28       82.33       80.08      7.48 o 
   9   1  28      174.92      138.19     10.97 o 
  10   1  28       29.61       40.77      7.08 o 
  11   1  28       68.89       59.04      7.95 o 
  12   1  28       23.96       28.33      8.66 o 
   0   2  28        0.04       -1.69      4.31 o 
   1   2  28       90.67       82.84      6.81 o 
   2   2  28      130.15      122.46      7.35 o 
   3   2  28      281.95      269.65      7.87 o 
   4   2  28      128.94      125.53      6.22 o 
   5   2  28       10.89        6.80      4.84 o 
   6   2  28      453.28      377.54     10.54 o 
   7   2  28       62.81       61.64      5.89 o 
   8   2  28        7.12        5.63      4.52 o 
   9   2  28       74.37       69.64     10.97 o 
  10   2  28       31.73       38.68      6.81 o 
  11   2  28       51.66       60.87      9.26 o 
  12   2  28        5.57        6.14      6.34 o 
   1   3  28       71.90       53.50      5.34 o 
   2   3  28       39.68       31.24      4.70 o 
   3   3  28        2.02        4.97      3.95 o 
   4   3  28       17.27       28.74      4.87 o 
   5   3  28        6.55       12.81      4.61 o 
   6   3  28      163.59      154.75      8.12 o 
   7   3  28        1.34        1.01      4.93 o 
   8   3  28       77.12       80.04      7.60 o 
   9   3  28        9.20       10.99      5.71 o 
  10   3  28      125.36      122.26      9.11 o 
  11   3  28       65.51       67.86      8.19 o 
   0   4  28        0.11        8.61      5.64 o 
   1   4  28        0.35        5.33      3.99 o 
   2   4  28        3.43        0.96      4.16 o 
   3   4  28       17.95       17.60      5.03 o 
   4   4  28        1.32        4.37      4.83 o 
   5   4  28       71.96       78.56      8.27 o 
   6   4  28       36.61       29.29      6.20 o 
   7   4  28       21.80       19.09      6.26 o 
   8   4  28       55.99       62.32     11.50 o 
   9   4  28        1.81        5.67      6.33 o 
  10   4  28      150.63      160.73     11.63 o 
  11   4  28       16.48        3.23      7.95 o 
   1   5  28      186.47      192.19      9.69 o 
   2   5  28       50.77       51.18      6.57 o 
   3   5  28        2.23        4.56      5.21 o 
   4   5  28        1.94        4.70      5.49 o 
   5   5  28      332.43      329.58     12.46 o 
   6   5  28      186.25      151.54      9.49 o 
   7   5  28       40.21       51.02      8.38 o 
   8   5  28       84.42       86.32      9.04 o 
   9   5  28        6.89        0.26      6.68 o 
  10   5  28        1.88       -5.26      7.15 o 
   0   6  28        1.00        6.07     14.19 o 
   1   6  28        0.00        4.27      7.50 o 
   2   6  28      198.61      237.49     12.70 o 
   3   6  28       88.90      125.92     12.91 o 
   4   6  28       47.88       57.05      8.55 o 
   5   6  28      382.42      374.48     23.16 o 
   6   6  28      117.39      120.30     10.67 o 
   7   6  28      213.13      219.15     13.08 o 
   8   6  28       23.24       30.67      8.64 o 
   9   6  28      137.05      155.24     13.98 o 
   1   7  28        0.26       -8.93     10.66 o 
   2   7  28       94.00       98.89     16.28 o 
   3   7  28       35.75       36.19     13.45 o 
   4   7  28       88.16      153.04     13.14 o 
   5   7  28       18.44        9.43      7.63 o 
   6   7  28      143.72      186.77     20.05 o 
   7   7  28      128.10      135.77     13.35 o 
   0   8  28      188.29      238.67     31.86 o 
   1   8  28        0.43       10.00     15.16 o 
   2   8  28        3.37        7.66     15.46 o 
   3   8  28        1.93       41.08     20.99 o 
   4   8  28       26.88       19.92     15.09 o 
   1   1  29        5.01        5.94      3.32 o 
   2   1  29       21.31       24.95      3.70 o 
   3   1  29      172.59      162.06      6.17 o 
   4   1  29      875.34      877.95     14.95 o 
   5   1  29      253.74      247.08      7.96 o 
   6   1  29      141.06      132.82      7.61 o 
   7   1  29        7.39        1.18      5.17 o 
   8   1  29        0.30       -3.08      5.35 o 
   9   1  29      213.23      233.45     11.95 o 
  10   1  29        7.02       -1.27      5.98 o 
  11   1  29       19.31       28.81      7.76 o 
  12   1  29        1.39        6.29      8.24 o 
   0   2  29      109.60      124.39     13.54 o 
   1   2  29      184.69      193.25      6.72 o 
   2   2  29        4.46        4.22      3.82 o 
   3   2  29      130.49      107.01      5.80 o 
   4   2  29       42.63       32.50      4.59 o 
   5   2  29      142.17      136.47      8.26 o 
   6   2  29       52.47       33.39      5.10 o 
   7   2  29       38.71       32.44      5.33 o 
   8   2  29       45.44       53.09      6.03 o 
   9   2  29        9.94       11.72      5.91 o 
  10   2  29       12.74       20.50      6.43 o 
  11   2  29      133.98      152.30     10.04 o 
   1   3  29       40.17       25.79      4.65 o 
   2   3  29       20.61       14.68      4.81 o 
   3   3  29      341.49      362.58     10.82 o 
   4   3  29       22.68       21.04      4.96 o 
   5   3  29      108.77      120.28      7.25 o 
   6   3  29        6.19        4.40      4.45 o 
   7   3  29       77.11       87.83      7.65 o 
   8   3  29        3.94        5.73      5.53 o 
   9   3  29       52.78       50.54      7.29 o 
  10   3  29      119.92      120.19      9.16 o 
  11   3  29       35.66       47.88      9.15 o 
   0   4  29      168.52      164.00     10.80 o 
   1   4  29       32.27       40.80      5.51 o 
   2   4  29       30.45       37.86      6.37 o 
   3   4  29        0.34        2.42      4.32 o 
   4   4  29      136.90      112.82      8.06 o 
   5   4  29      258.86      278.33     12.10 o 
   6   4  29       19.92       29.50      6.56 o 
   7   4  29      367.91      444.28     28.37 o 
   8   4  29        9.16       12.85      6.75 o 
   9   4  29        9.62       17.15      7.41 o 
  10   4  29      112.34      119.83     10.98 o 
   1   5  29        3.94       10.03      5.76 o 
   2   5  29      148.33      153.46     13.61 o 
   3   5  29        9.48        5.45      5.35 o 
   4   5  29        9.49        3.35      5.62 o 
   5   5  29        6.57       16.37      6.09 o 
   6   5  29       10.62        7.45      6.12 o 
   7   5  29       77.09       76.50      8.31 o 
   8   5  29      433.29      470.28     22.46 o 
   9   5  29       11.58        5.35      7.65 o 
   0   6  29      418.37      400.80     31.90 o 
   1   6  29      641.30      713.13     23.67 o 
   2   6  29      113.36      113.83     11.45 o 
   3   6  29       11.93       12.93      7.40 o 
   4   6  29      342.97      347.49     15.22 o 
   5   6  29       52.45       45.99     10.67 o 
   6   6  29      526.07      538.75     24.70 o 
   7   6  29      253.07      271.87     17.72 o 
   8   6  29      116.83      124.19     14.82 o 
   1   7  29        0.21       -7.18     12.26 o 
   2   7  29        2.72       -1.24     12.11 o 
   3   7  29       18.74       20.62      9.91 o 
   4   7  29        3.67        7.92      7.41 o 
   5   7  29      166.65      146.98     12.62 o 
   6   7  29      223.79      245.78     15.17 o 
   0   8  29       15.33       15.77     28.08 o 
   1   8  29       20.37        8.26     19.95 o 
   2   8  29        2.17       -4.35     18.96 o 
   0   0  30      203.47      202.46     10.94 o 
   1   0  30      137.67      132.25      8.01 o 
   2   0  30     1123.42     1040.05     22.20 o 
   3   0  30        6.41       17.31      6.20 o 
   4   0  30      786.88      756.85     21.51 o 
   5   0  30       13.75        1.43      7.39 o 
   6   0  30        9.89        8.75      6.30 o 
   7   0  30       16.54       14.49      6.82 o 
   8   0  30       89.52      102.35      9.87 o 
   9   0  30      204.42      192.84     15.81 o 
  10   0  30     1199.81     1396.63     80.06 o 
  11   0  30      336.54      398.18     43.81 o 
   1   1  30        3.06        6.75      3.38 o 
   2   1  30      853.10      816.67     12.74 o 
   3   1  30       14.50       13.98      3.73 o 
   4   1  30        0.70        6.57      3.67 o 
   5   1  30        8.99       11.50      4.05 o 
   6   1  30       46.85       55.49      7.20 o 
   7   1  30      107.70      104.46     10.85 o 
   8   1  30        1.11       -0.05      6.79 o 
   9   1  30        0.12        3.99      6.18 o 
  10   1  30      107.85      142.82     10.41 o 
  11   1  30      214.37      227.39     12.71 o 
   0   2  30        1.78        4.81      5.03 o 
   1   2  30       23.22       18.58      4.13 o 
   2   2  30      236.96      259.09      8.55 o 
   3   2  30      248.10      262.37      8.92 o 
   4   2  30      445.54      441.66     13.74 o 
   5   2  30       22.85       23.22      4.79 o 
   6   2  30        0.25        2.24      4.52 o 
   7   2  30       45.22       38.75      5.85 o 
   8   2  30        2.20       -0.27      5.45 o 
   9   2  30       42.58       58.71      7.55 o 
  10   2  30       52.58       44.94      7.55 o 
  11   2  30        6.46        1.76      6.40 o 
   1   3  30        0.47        1.62      4.27 o 
   2   3  30       32.75       36.97      5.48 o 
   3   3  30       87.00       98.71      7.98 o 
   4   3  30        0.37       -4.50      4.44 o 
   5   3  30       47.84       46.80      6.04 o 
   6   3  30        0.65       -1.52      4.87 o 
   7   3  30       20.22       31.47      6.37 o 
   8   3  30       93.71      115.37      8.81 o 
   9   3  30       14.17       15.78      6.26 o 
  10   3  30       42.91       50.08      9.11 o 
   0   4  30       61.91       67.15      9.07 o 
   1   4  30        0.27        0.39      4.60 o 
   2   4  30        2.48       -5.07      4.41 o 
   3   4  30        0.47        3.33      4.87 o 
   4   4  30      148.77      153.42      8.76 o 
   5   4  30      215.96      196.16     10.90 o 
   6   4  30        2.84        8.71      6.36 o 
   7   4  30      306.87      356.70     15.08 o 
   8   4  30       62.07       62.57     10.91 o 
   9   4  30        7.91        7.31      7.09 o 
   1   5  30        0.08        0.81      4.87 o 
   2   5  30      132.67      105.38     13.88 o 
   3   5  30        0.02        1.81      5.41 o 
   4   5  30       37.60       51.97      7.26 o 
   5   5  30        1.13        5.37      5.83 o 
   6   5  30      418.47      506.22     16.53 o 
   7   5  30      156.09      169.59     11.17 o 
   8   5  30      252.64      287.38     14.55 o 
   0   6  30      135.95      238.82     20.96 o 
   1   6  30       24.11       27.07      6.60 o 
   2   6  30        7.36        7.59      7.00 o 
   3   6  30        0.49        5.37      7.15 o 
   4   6  30        1.07        0.66      7.00 o 
   5   6  30      377.60      378.80     24.95 o 
   6   6  30       12.83       29.90      8.72 o 
   7   6  30       71.00       60.79     11.01 o 
   1   7  30       18.67       26.59     13.71 o 
   2   7  30       19.20       35.55     10.64 o 
   3   7  30       35.37       36.12      9.26 o 
   4   7  30       29.15       40.01      9.67 o 
   1   1  31      258.52      262.52      7.64 o 
   2   1  31       31.44       33.14      4.03 o 
   3   1  31        1.06        6.09      3.69 o 
   4   1  31      314.24      345.40     15.92 o 
   5   1  31      592.81      615.68     16.28 o 
   6   1  31       82.19       77.30      8.11 o 
   7   1  31       85.26       95.72      8.67 o 
   8   1  31       12.41       16.83      6.47 o 
   9   1  31      514.72      513.69     22.98 o 
  10   1  31      271.97      266.40     20.07 o 
   0   2  31      230.30      277.31     13.92 o 
   1   2  31      102.16      125.68      7.77 o 
   2   2  31      452.32      466.11     11.24 o 
   3   2  31      929.33      923.58     16.72 o 
   4   2  31      228.65      241.81     10.66 o 
   5   2  31     1042.10     1020.33     18.09 o 
   6   2  31      190.18      181.76      8.77 o 
   7   2  31        0.75        4.27      4.93 o 
   8   2  31       17.94       16.74      6.33 o 
   9   2  31       35.03       41.21      7.39 o 
  10   2  31        0.04        0.26      6.33 o 
   1   3  31       19.39       17.57      5.00 o 
   2   3  31        2.54        8.75      5.08 o 
   3   3  31        5.18        1.91      4.54 o 
   4   3  31      119.07      140.27      8.52 o 
   5   3  31       31.66       28.44      6.53 o 
   6   3  31        0.09       -3.64      5.32 o 
   7   3  31        1.16        4.92      5.47 o 
   8   3  31       84.92       89.25     13.95 o 
   9   3  31        0.03        8.92      6.38 o 
   0   4  31       64.27       90.55     12.23 o 
   1   4  31       12.63       18.22      5.54 o 
   2   4  31       13.88       16.68      5.60 o 
   3   4  31       74.79       68.30      7.04 o 
   4   4  31       27.19       24.90      5.95 o 
   5   4  31       93.40       97.91      8.02 o 
   6   4  31       33.57       25.43      6.30 o 
   7   4  31        4.00       11.70      6.17 o 
   8   4  31       22.56       18.05      6.50 o 
   9   4  31      380.38      439.44     17.28 o 
   1   5  31       32.93       37.02      6.51 o 
   2   5  31       10.58       24.51      5.83 o 
   3   5  31      309.86      375.30     12.54 o 
   4   5  31        9.40       13.29      6.65 o 
   5   5  31      533.66      636.52     18.50 o 
   6   5  31      257.80      290.84     13.61 o 
   7   5  31        5.35       13.44      7.32 o 
   0   6  31       40.24       75.16     11.45 o 
   1   6  31       47.77       65.27      8.08 o 
   2   6  31       65.89       55.93     11.72 o 
   3   6  31        5.83        6.82      7.56 o 
   4   6  31        7.88        9.92      7.64 o 
   5   6  31     1132.05     1312.49     46.56 o 
   6   6  31      474.38      501.08     21.06 o 
   1   7  31      416.91      495.74     22.42 o 
   2   7  31       84.11       85.19     19.14 o 
   3   7  31      100.90      121.83     12.41 o 
   0   0  32      229.60      197.89     17.04 o 
   1   0  32        0.01        4.37      5.68 o 
   2   0  32        4.78        8.29      6.19 o 
   3   0  32      175.83      174.74     18.97 o 
   4   0  32      142.99      176.11     14.10 o 
   5   0  32       78.61       94.46     12.88 o 
   6   0  32      406.48      397.46     19.93 o 
   7   0  32       25.60       24.76      9.42 o 
   8   0  32      171.66      188.76     23.58 o 
   9   0  32      495.25      634.04     39.59 o 
  10   0  32      152.61      112.08     21.40 o 
   1   1  32      691.79      754.33     17.56 o 
   2   1  32      227.58      250.87      7.98 o 
   3   1  32      438.96      425.87     10.76 o 
   4   1  32       18.84       18.38      4.85 o 
   5   1  32      237.58      280.31     11.90 o 
   6   1  32       57.58       54.86      7.30 o 
   7   1  32       11.89       16.32      6.12 o 
   8   1  32      138.22      190.65     11.48 o 
   9   1  32        0.81       -4.75      6.34 o 
  10   1  32       10.78       12.90      7.26 o 
   0   2  32      147.98      163.26     11.71 o 
   1   2  32      123.09      120.23      7.83 o 
   2   2  32       92.09       95.44      6.26 o 
   3   2  32      590.03      578.54     13.62 o 
   4   2  32      399.85      379.24     14.58 o 
   5   2  32       17.84       16.66      5.29 o 
   6   2  32      127.51      129.17      7.98 o 
   7   2  32       29.32       13.79      9.22 o 
   8   2  32       51.06       50.89      8.49 o 
   9   2  32      183.86      201.26     11.39 o 
   1   3  32      190.63      220.59     10.22 o 
   2   3  32        9.21       13.70      5.54 o 
   3   3  32       55.64       49.32      9.11 o 
   4   3  32      208.67      188.37     20.88 o 
   5   3  32       36.27       47.89      7.01 o 
   6   3  32      124.22      102.18      8.77 o 
   7   3  32        2.37        4.11      6.14 o 
   8   3  32      174.60      137.46     10.04 o 
   9   3  32       25.72       20.02      8.23 o 
   0   4  32      381.06      403.19     36.60 o 
   1   4  32      110.00      118.74      8.80 o 
   2   4  32       87.51      113.06      8.64 o 
   3   4  32      112.87      122.41      8.92 o 
   4   4  32       84.72      110.88      8.35 o 
   5   4  32      499.24      510.36     14.76 o 
   6   4  32       79.74       62.55      7.98 o 
   7   4  32       12.33       24.40      6.92 o 
   8   4  32       53.12       48.19      7.91 o 
   1   5  32        9.86        7.76      5.64 o 
   2   5  32      199.77      235.51     11.00 o 
   3   5  32      465.87      512.12     14.88 o 
   4   5  32       24.36       20.84      6.60 o 
   5   5  32       98.53      113.32      8.98 o 
   6   5  32       45.10       47.30     10.01 o 
   0   6  32       56.70       58.03     10.50 o 
   1   6  32      230.73      293.67     11.87 o 
   2   6  32       17.83       17.93      7.31 o 
   3   6  32      504.95      615.27     18.94 o 
   4   6  32       28.77       32.46      8.00 o 
   1   1  33       82.02       83.02      5.94 o 
   2   1  33      882.07      899.06     15.23 o 
   3   1  33        6.06        6.72      4.76 o 
   4   1  33      402.69      419.16     14.02 o 
   5   1  33      139.01      140.35     10.65 o 
   6   1  33        5.29        3.58      5.75 o 
   7   1  33       19.48       27.98      9.48 o 
   8   1  33      694.64      842.34     21.68 o 
   9   1  33       12.83       10.92      8.23 o 
   0   2  33      704.44      779.65     25.48 o 
   1   2  33       76.63       85.30      7.60 o 
   2   2  33      467.63      464.61     13.31 o 
   3   2  33       88.97      101.81      9.16 o 
   4   2  33        0.01        6.60      4.76 o 
   5   2  33       12.96        8.34      4.96 o 
   6   2  33       61.03       57.17      7.72 o 
   7   2  33        8.73        9.59      7.35 o 
   8   2  33        9.63       11.52      7.66 o 
   1   3  33        2.52       10.22      5.65 o 
   2   3  33      122.66      141.21      8.94 o 
   3   3  33       66.49       59.31      8.04 o 
   4   3  33        0.57       11.54      6.26 o 
   5   3  33       84.85       87.82      8.44 o 
   6   3  33      189.95      175.91     10.66 o 
   7   3  33      103.64      111.33     10.34 o 
   8   3  33       58.23       76.19     11.23 o 
   0   4  33      262.78      307.55     34.29 o 
   1   4  33       64.97       88.45     10.16 o 
   2   4  33      177.81      208.92     10.83 o 
   3   4  33        8.80        4.53      5.90 o 
   4   4  33      462.59      516.39     20.16 o 
   5   4  33        0.18        4.13      6.07 o 
   6   4  33       13.05       14.78      7.11 o 
   7   4  33      140.57      139.25     15.16 o 
   1   5  33        2.63       -1.26      8.19 o 
   2   5  33       39.71       43.51      7.40 o 
   3   5  33        7.25        5.11      5.98 o 
   4   5  33      355.20      395.55     24.27 o 
   5   5  33       93.09      104.34     10.04 o 
   0   6  33      517.32      593.29     22.99 o 
   1   6  33       85.42       77.74      8.19 o 
   2   6  33       71.63       61.85      8.76 o 
   0   0  34       46.45       50.32     12.08 o 
   1   0  34      127.03      129.27     14.20 o 
   2   0  34        1.33        9.43      7.06 o 
   3   0  34        6.79        1.55      7.60 o 
   4   0  34      227.60      183.11     20.76 o 
   5   0  34       14.60       21.34      9.14 o 
   6   0  34      228.43      206.29     22.21 o 
   7   0  34        0.09       16.25     14.40 o 
   8   0  34       92.67       73.54     18.67 o 
   1   1  34        3.07        7.48      4.41 o 
   2   1  34      100.55      122.35      9.01 o 
   3   1  34       24.54       14.78      5.76 o 
   4   1  34       35.01       41.03      7.85 o 
   5   1  34       12.47       12.28      6.24 o 
   6   1  34       79.89       91.33      8.64 o 
   7   1  34      163.69      164.88     10.54 o 
   8   1  34       22.83       26.18      7.25 o 
   0   2  34       98.16      139.78     23.54 o 
   1   2  34        9.94       12.97      5.38 o 
   2   2  34        6.70       16.35      5.76 o 
   3   2  34      483.88      454.57     15.62 o 
   4   2  34        1.26       -1.88      5.44 o 
   5   2  34      128.87      137.29     16.54 o 
   6   2  34       25.04       25.79      8.23 o 
   7   2  34        2.77        5.35      7.58 o 
   8   2  34      270.55      331.91     16.39 o 
   1   3  34      341.54      341.21     12.68 o 
   2   3  34      419.74      482.44     14.81 o 
   3   3  34      469.62      522.43     15.54 o 
   4   3  34      491.75      564.84     21.80 o 
   5   3  34       11.70       11.62      6.84 o 
   6   3  34      475.19      516.23     16.54 o 
   7   3  34        8.60        6.01      6.80 o 
   0   4  34       30.82       29.02      9.89 o 
   1   4  34       31.85       41.86      7.04 o 
   2   4  34       81.61       73.29      8.27 o 
   3   4  34        0.96        5.59      6.21 o 
   4   4  34       79.26       74.07      8.24 o 
   5   4  34       37.95       25.02      7.04 o 
   6   4  34       19.16       41.88      9.18 o 
   1   5  34       20.63       14.87      6.73 o 
   2   5  34      256.84      265.85     15.53 o 
   3   5  34        1.00       -2.25      6.07 o 
   4   5  34        5.65       14.97      8.02 o 
   1   1  35       37.62       50.20      6.28 o 
   2   1  35       11.15       22.74      5.18 o 
   3   1  35        2.50       -1.50      5.38 o 
   4   1  35      125.58      148.83     17.90 o 
   5   1  35        1.47       13.44      6.52 o 
   6   1  35       47.57       54.15      8.01 o 
   7   1  35      170.46      190.89     11.21 o 
   0   2  35       35.04       31.14      9.19 o 
   1   2  35       51.21       44.95      6.70 o 
   2   2  35        4.13       11.31      6.04 o 
   3   2  35      901.18     1037.34     24.26 o 
   4   2  35       17.75        8.83      7.36 o 
   5   2  35       60.59       62.53     10.99 o 
   6   2  35       39.35       46.09      8.94 o 
   1   3  35       66.06       65.41      7.76 o 
   2   3  35      122.76      129.37      9.23 o 
   3   3  35       46.02       44.09      9.09 o 
   4   3  35        6.80        6.06      6.26 o 
   5   3  35       35.76       33.20      7.61 o 
   6   3  35      339.02      379.79     18.81 o 
   0   4  35      151.88      164.30     16.25 o 
   1   4  35      149.93      150.43     10.13 o 
   2   4  35       23.15       41.24      7.48 o 
   3   4  35       21.73       21.72      7.01 o 
   4   4  35      641.17      659.63     18.32 o 
   1   5  35       68.42       61.71      9.09 o 
   0   0  36      206.20      196.02     31.66 o 
   1   0  36      159.98      165.74     12.56 o 
   2   0  36       12.82       23.74     12.01 o 
   3   0  36      141.90      111.66     15.60 o 
   4   0  36       50.26       40.85      9.93 o 
   5   0  36       17.50       18.21     12.70 o 
   6   0  36       71.48       46.16     42.24 o 
   1   1  36       21.66       12.23      5.49 o 
   2   1  36       45.57       46.90      7.41 o 
   3   1  36        2.97        2.82      6.60 o 
   4   1  36       29.33       24.66      7.74 o 
   5   1  36       42.65       25.99      7.96 o 
   6   1  36        1.49       14.32      7.61 o 
   0   2  36      198.45      254.74     14.64 o 
   1   2  36       80.37       94.25     12.59 o 
   2   2  36        5.49        3.87      5.96 o 
   3   2  36       13.17       23.33      7.57 o 
   4   2  36        1.07        5.28      7.20 o 
   5   2  36      226.06      250.83     14.50 o 
   1   3  36      215.84      225.00     12.01 o 
   2   3  36      398.93      374.91     18.60 o 
   3   3  36      158.21      151.13     14.47 o 
   4   3  36        0.05        4.53      6.18 o 
   0   4  36       49.03       56.32     11.68 o 
   1   4  36       37.25       31.61      7.26 o 
   2   4  36      185.21      206.93     12.41 o 
   1   1  37        0.01        4.95      6.12 o 
   2   1  37       17.12       15.35      6.84 o 
   3   1  37       13.50       12.84      7.11 o 
   4   1  37       16.56       14.19      8.58 o 
   0   2  37       62.31       65.37     10.25 o 
   1   2  37      227.06      266.96     12.68 o 
   2   2  37        0.00        0.56      8.46 o 
   3   2  37       53.80       58.95      9.61 o 
   1   3  37       77.36       53.60      7.83 o 
   0   0  38       64.68       36.04     13.34 o 
   1   0  38       83.48       83.16     11.09 o 
   2   0  38        0.83        6.22      8.60 o 
   1   1  38        0.05       13.38      7.74 o 
                                                 
